# Supplementary material for: Transcriptional and metabolic signatures of Arabidopsis responses to chewing damage by an insect herbivore and bacterial infection and the consequences of their interaction
Source: Front Plant Sci. 2014 Sep 17;5:441. doi: 10.3389/fpls.2014.00441 (PMC4166115; doi:10.3389/fpls.2014.00441)
Supplement: Supplementary file 1 [file DataSheet1.XLSX]

## Sheet: Gene Expression
Supplemental Table 1. Gene ID (MIPS), estimated means, and significance (p-value) of comparisons among treatments of genes differentially expressed by Arabidopsis in response to attack by S. exigua and avirulent P. syringae pv. Tomato.
Gene ID	PSYR1/cntr		PSYR6/cntr		PSYR24/cntr		ps1 vs ps6	ps1 vs ps24	ps6 vs ps24	SP1/cntr		SP6/cntr		SP24/cntr		sp1 vs sp6	sp1 vs sp24	sp6 vs sp24	ps1 vs sp1									ps6 vs sp6							ps24 vs sp24
	ETrtTimePsyr1	PrTrtTimePsyr1	ETrtTimePsyr6	PrTrtTimePsyr6	ETrtTimePsyr24	PrTrtTimePsyr24				ETrtTimeSp1	PrTrtTimeSp1	ETrtTimeSp6	PrTrtTimeSp6	ETrtTimeSp24	PrTrtTimeSp24				AdjPTrtTimePsyr1Sp1	ETrtTimePsyr1Sp6	AdjPTrtTimePsyr1Sp6	ETrtTimePsyr1Sp24	AdjPTrtTimePsyr1Sp24	ETrtTimePsyr6Psyr24	AdjPTrtTimePsyr6Psyr24	ETrtTimePsyr6Sp1	AdjPTrtTimePsyr6Sp1	AdjPTrtTimePsyr6Sp6	ETrtTimePsyr6Sp24	AdjPTrtTimePsyr6Sp24	ETrtTimePsyr24Sp1	AdjPTrtTimePsyr24Sp1	ETrtTimePsyr24Sp6	AdjPTrtTimePsyr24Sp6	AdjPTrtTimePsyr24Sp24	ETrtTimeSp1Sp6	AdjPTrtTimeSp1Sp6	ETrtTimeSp1Sp24	AdjPTrtTimeSp1Sp24	ETrtTimeSp6Sp24	AdjPTrtTimeSp6Sp24
AT1G72260	0.0376232	0.884019	0.240203	0.407314	-0.433157	0.0729016	0.994616	0.750319	0.465845	0.0483369	0.85135	0.129991	0.525036	-0.0352754	0.846645	0.999852	0.999798	0.989604	1	-0.0923681	0.999729	0.0728985	0.999897	0.67336	0.465845	0.191866	0.995823	0.999547	0.275479	0.962834	-0.481494	0.732607	-0.563148	0.466284	0.757184	-0.0816543	0.999852	0.0836123	0.999798	0.165267	0.989604
AT1g05180	0.325784	0.391637	0.889455	0.000193256	1.75165	5.14703e-06	0.747408	0.0576755	0.131652	0.119163	0.584692	0.264546	0.0990364	0.00219063	0.988609	0.992601	0.997308	0.817179	0.996108	0.0612386	0.999986	0.323594	0.961528	-0.862195	0.131652	0.770292	0.123869	0.14953	0.887265	0.0192602	1.63249	0.0021029	1.48711	0.00176492	0.00033262	-0.145382	0.992601	0.116973	0.997308	0.262355	0.817179
AT1g74710	0.208157	0.362577	0.304952	0.221718	-0.667538	0.00523399	0.999728	0.087584	0.0573557	-0.0829432	0.723536	0.0713561	0.760865	0.138269	0.566791	0.997165	0.985882	0.999955	0.947571	0.136801	0.9983	0.0698883	0.999941	0.97249	0.0573557	0.387895	0.86429	0.983205	0.166683	0.996682	-0.584595	0.490992	-0.738895	0.231478	0.165575	-0.154299	0.997165	-0.221212	0.985882	-0.0669125	0.999955
AT2G37040	0.148146	0.373728	2.65468	3.11435e-22	0.355721	0.0357451	4.11734e-11	0.947633	4.28755e-11	2.03293	2.66786e-17	1.43769	7.31765e-12	0.420646	0.0137549	0.128428	8.76112e-08	0.000814824	1.17603e-09	-1.28954	1.42363e-05	-0.2725	0.850531	2.29895	4.28755e-11	0.621741	0.100142	4.32361e-05	2.23403	4.59064e-11	-1.67721	3.10846e-08	-1.08197	0.000321806	0.999763	0.595248	0.128428	1.61229	8.76112e-08	1.01704	0.000814824
AT2g14440	0.732661	0.0294584	-0.234686	0.582455			0.368387			-0.0233278	0.956108	0.255641	0.549769	0.25043	0.317581	0.988051	0.976537	1	0.588545	0.47702	0.875392	0.482231	0.710662			-0.211358	0.995822	0.913464	-0.485116	0.843825						-0.278969	0.988051	-0.273758	0.976537	0.00521089	1
AT2g47110	-0.139536	0.252261	0.0740494	0.541705	-0.194217	0.113064	0.808811	0.999523	0.61929	-0.0654472	0.589507	-0.326095	0.00913103	-0.347068	0.00571534	0.647736	0.568945	0.999996	0.997929	0.186558	0.881631	0.207531	0.826655	0.268267	0.61929	0.139497	0.962942	0.193863	0.421117	0.151545	-0.12877	0.973717	0.131878	0.970857	0.945739	0.260648	0.647736	0.281621	0.568945	0.020973	0.999996
AT3G26650	0.0649579	0.771877	-2.00708	4.70212e-11	-2.11153	7.44425e-11	1.03836e-06	7.81354e-07	0.999641	-0.28537	0.206466	-0.0205667	0.922887	0.112273	0.59774	0.953517	0.786227	0.997672	0.873969	0.0855246	0.999758	-0.0473153	0.999987	0.104451	0.999641	-1.72171	4.26708e-05	1.54423e-06	-2.11936	3.59288e-07	-1.82616	2.83568e-05	-2.09097	1.15972e-06	2.84893e-07	-0.264803	0.953517	-0.397643	0.786227	-0.13284	0.997672
AT3G45640	0.477752	0.00083404	-0.173222	0.204868	-0.232075	0.0912856	0.0148585	0.00605361	0.999606	-0.64723	1.3188e-05	-0.60741	3.65636e-05	-0.344045	0.0136835	0.999942	0.609673	0.738797	3.6762e-06	1.08516	7.86561e-06	0.821798	0.00095731	0.0588537	0.999606	0.474008	0.147371	0.222359	0.170824	0.946115	0.415154	0.266341	0.375335	0.374798	0.991527	-0.0398192	0.999942	-0.303184	0.609673	-0.263365	0.738797
AT3G53260	0.196263	0.20062	2.49457	1.04417e-22	0.134318	0.37918	4.11742e-11	0.999712	4.11243e-11	1.73457	4.56164e-16	0.842811	8.44914e-07	0.211304	0.168756	0.00151946	4.03489e-08	0.0508372	3.10579e-08	-0.646548	0.0426026	-0.0150412	1	2.36025	4.11243e-11	0.759999	0.010026	4.3464e-09	2.28326	4.11959e-11	-1.60025	1.05867e-08	-0.708493	0.0197957	0.999169	0.891755	0.00151946	1.52326	4.03489e-08	0.631507	0.0508372
AT3g02130	0.0632001	0.721	-0.50128	0.00632216	-1.12501	4.95799e-08	0.226089	0.000217204	0.141528	-0.339285	0.0473673	-0.279691	0.100022	-0.229762	0.174794	0.999852	0.997163	0.999938	0.564362	0.342891	0.718808	0.292962	0.831129	0.623731	0.141528	-0.161995	0.984691	0.941296	-0.271518	0.871153	-0.785727	0.0244003	-0.845321	0.0123961	0.00683687	-0.0595943	0.999852	-0.109523	0.997163	-0.0499286	0.999938
AT3g02470	0.0542719	0.767981	0.00882517	0.961723	-0.359147	0.0549083	0.999975	0.603986	0.713962	-0.329266	0.0776252	0.0630708	0.731751	-0.105917	0.565225	0.655879	0.953648	0.986208	0.677157	-0.00879889	1	0.160189	0.989174	0.367972	0.713962	0.338091	0.780409	0.999941	0.114742	0.997721	-0.0298808	0.999997	-0.422218	0.582119	0.922873	-0.392337	0.655879	-0.223349	0.953648	0.168988	0.986208
AT3g02880	0.390782	0.0112061	1.37927	9.33014e-13	0.928393	7.02463e-08	0.000257489	0.126636	0.281606	0.948613	4.23942e-08	0.518365	0.000988433	0.0426775	0.775342	0.331532	0.0009564	0.228167	0.102589	-0.127582	0.990138	0.348105	0.567167	0.45088	0.281606	0.43066	0.330489	0.00190882	1.3366	6.78453e-07	-0.02022	0.999999	0.410028	0.384878	0.00130749	0.430248	0.331532	0.905935	0.0009564	0.475687	0.228167
AT3g03770	-0.201821	0.291519	-1.20692	4.96068e-06	-0.65975	0.0121973	0.0176664	0.687353	0.581017	0.381113	0.135404	0.306579	0.0600416	0.103609	0.515331	0.999846	0.932756	0.941082	0.439349	-0.508401	0.326417	-0.305431	0.812348	-0.547171	0.581017	-1.58803	0.000482161	4.67301e-05	-1.31053	0.00041585	-1.04086	0.0580301	-0.966329	0.0268453	0.127702	0.0745343	0.999846	0.277504	0.932756	0.20297	0.941082
AT3g08680	-0.0531868	0.77465	-0.927464	7.80715e-07	-0.0580131	0.723335	0.0108005	1	0.0056671	-0.538815	0.00310061	0.0308017	0.842876	-0.15053	0.335012	0.158085	0.554603	0.960452	0.403131	-0.0839885	0.999275	0.0973429	0.998522	-0.869451	0.0056671	-0.388649	0.579163	0.00126477	-0.776934	0.0138823	0.480802	0.344258	-0.0888148	0.998668	0.99838	-0.569617	0.158085	-0.388285	0.554603	0.181331	0.960452
AT3g13065	-0.145584	0.769009	0.248776	0.540475	0.0479513	0.891091	0.987556	0.999439	0.998771	1.51678	0.0414012	0.00141413	0.996397	0.442934	0.0702838	0.378158	0.683184	0.855584	0.397815	-0.146998	0.999827	-0.588518	0.878999	0.200824	0.998771	-1.26801	0.614695	0.995917	-0.194159	0.997997	-1.46883	0.43187	0.0465371	0.999998	0.927128	1.51537	0.378158	1.07385	0.683184	-0.44152	0.855584
AT3g13380	-0.146336	0.346725	0.853741	4.36917e-08	1.41635	1.38822e-12	0.000146749	4.69374e-08	0.05877	-0.0338052	0.839722	0.302512	0.0233934	0.485097	0.00158946	0.602776	0.192993	0.93205	0.996026	-0.448849	0.242063	-0.631433	0.0480986	-0.562607	0.05877	0.887546	0.00161134	0.0446132	0.368644	0.410343	1.45015	7.16646e-07	1.11384	1.1279e-05	0.000541041	-0.336317	0.602776	-0.518902	0.192993	-0.182584	0.93205
AT3g14350	-0.0241315	0.857346	-0.794735	2.06403e-07	-0.695769	3.06019e-06	0.00198932	0.00982502	0.994988	0.446173	0.00152703	0.380501	0.00621298	0.212251	0.117986	0.999293	0.816226	0.947199	0.145565	-0.404633	0.282214	-0.236383	0.809597	-0.0989664	0.994988	-1.24091	3.05033e-07	1.10607e-06	-1.00699	2.82874e-05	-1.14194	2.11759e-06	-1.07627	7.54697e-06	0.000177861	0.0656713	0.999293	0.233921	0.816226	0.16825	0.947199
AT3g14840	0.207136	0.194441	-0.334802	0.0383834	0.595191	0.000213627	0.164384	0.483065	0.00107725	-0.519259	0.00104363	-0.68342	3.02041e-05	-0.325379	0.0340738	0.970303	0.940373	0.542122	0.0181696	0.890556	0.00192412	0.532514	0.157918	-0.929994	0.00107725	0.184457	0.956562	0.599027	-0.00942333	1	1.11445	3.77213e-05	1.27861	2.35441e-06	0.000850745	0.164161	0.970303	-0.193881	0.940373	-0.358042	0.542122
AT3g17840	-0.147878	0.691852	-1.24956	0.000722914	-1.29674	0.000100848	0.267383	0.178625	0.999998	-0.469689	0.178135	-0.383343	0.188779	0.0140846	0.961096	0.99996	0.886084	0.922144	0.987489	0.235465	0.995825	-0.161963	0.999303	0.0471863	0.999998	-0.779866	0.598424	0.39495	-1.26364	0.0725127	-0.827053	0.471643	-0.913399	0.263465	0.0335956	-0.0863461	0.99996	-0.483774	0.886084	-0.397428	0.922144
AT3g17900	-0.380692	0.009674	0.020331	0.892179	-0.13711	0.394474	0.383166	0.859174	0.978261	0.335085	0.0414338	-0.259259	0.0892334	-0.13677	0.310844	0.0912802	0.228426	0.989558	0.0187263	-0.121432	0.991009	-0.243921	0.805165	0.157441	0.978261	-0.314754	0.701655	0.769198	0.157101	0.968566	-0.472195	0.309237	0.12215	0.99309	1	0.594344	0.0912802	0.471855	0.228426	-0.122489	0.989558
AT3g19700	0.0210987	0.884494	0.609904	0.000439373	0.594664	0.00381478	0.0876979	0.186299	1	0.505039	0.00571507	0.157938	0.281178	0.0395147	0.757834	0.632609	0.270414	0.989012	0.280146	-0.136839	0.983855	-0.018416	0.999999	0.0152403	1	0.104865	0.99734	0.297571	0.570389	0.0765777	0.0896248	0.999234	0.436726	0.463115	0.178501	0.347101	0.632609	0.465524	0.270414	0.118423	0.989012
AT3g20190	-0.0285268	0.878404	-1.08184	3.41983e-08	-0.286661	0.0813058	0.00132923	0.896861	0.0131793	-0.0645699	0.72927	0.340243	0.0224478	0.468204	0.00220325	0.522437	0.227942	0.988073	0.999993	-0.36877	0.62019	-0.496731	0.297562	-0.795174	0.0131793	-1.01727	0.00207028	7.79566e-07	-1.55004	1.10831e-07	-0.222091	0.942847	-0.626904	0.0596306	0.0130969	-0.404813	0.522437	-0.532774	0.227942	-0.127961	0.988073
AT3g21340	0.74949	0.00649002	0.401624	0.36555	-0.748354	0.0985727	0.981146	0.0636003	0.444792	0.595534	0.0407758	0.673051	0.00801711	0.365363	0.106311	0.999928	0.985139	0.924405	0.99826	0.0764396	0.999913	0.384127	0.853194	1.14998	0.444792	-0.19391	0.998884	0.993318	0.0362607	1	-1.34389	0.133765	-1.4214	0.0783161	0.237553	-0.0775167	0.999928	0.230171	0.985139	0.307688	0.924405
AT3g23750	-0.129396	0.275646	-0.636874	4.14713e-06	-0.686808	9.87056e-07	0.0481341	0.0224733	0.99973	-0.457416	0.000282138	0.0543914	0.645212	-0.366452	0.00294732	0.036644	0.993817	0.133166	0.370347	-0.183787	0.876485	0.237056	0.710531	0.0499338	0.99973	-0.179458	0.897871	0.00224647	-0.270423	0.612064	-0.229392	0.759129	-0.7412	0.000881571	0.427287	-0.511808	0.036644	-0.0909646	0.993817	0.420843	0.133166
AT3g24660	0.161096	0.755033	-0.006387	0.982873	0.388454	0.206073	0.999668	0.998545	0.923713	-0.109195	0.764837	0.00470366	0.987386	0.211806	0.287715	0.999841	0.964024	0.98967	0.9975	0.156393	0.999762	-0.0507093	0.999999	-0.394841	0.923713	0.102808	0.999904	1	-0.218193	0.986959	0.497648	0.881471	0.38375	0.931606	0.994999	-0.113898	0.999841	-0.321	0.964024	-0.207102	0.98967
AT3g25560	0.250227	0.0994832	-0.330243	0.0154599	-0.302164	0.048166	0.0563506	0.111946	0.999991	-0.0683537	0.625664	0.222515	0.0805428	0.40449	0.00218823	0.629541	0.136296	0.903951	0.625752	0.0277121	0.999991	-0.154263	0.966886	-0.0280784	0.999991	-0.261889	0.744652	0.04099	-0.734733	0.00249192	-0.233811	0.858527	-0.524679	0.0940652	0.00853361	-0.290868	0.629541	-0.472844	0.136296	-0.181975	0.903951
AT3g28040	-0.0860851	0.711942	-1.66776	1.42415e-10	-0.95895	5.91838e-05	7.8012e-05	0.0851184	0.192943	-0.982659	4.12473e-05	-0.183699	0.379869	-0.30606	0.14618	0.103694	0.23578	0.998285	0.0716128	0.0976143	0.999568	0.219975	0.980209	-0.708814	0.192943	-0.685105	0.223881	8.4808e-05	-1.3617	0.000346063	0.0237091	1	-0.775251	0.12309	0.27118	-0.79896	0.103694	-0.676599	0.23578	0.122361	0.998285
AT3g28450	-0.0983174	0.725307	-0.0877009	0.717436	-0.450568	0.117586	1	0.941644	0.9149	-0.10397	0.710256	0.102622	0.604621	-0.110894	0.518996	0.989015	1	0.959111	1	-0.20094	0.990311	0.0125767	1	0.362867	0.9149	0.0162694	1	0.988553	0.0231933	0.999999	-0.346597	0.945314	-0.55319	0.585439	0.895541	-0.206593	0.989015	0.00692386	1	0.213517	0.959111
AT3g42880	0.406201	0.0737623	0.342268	0.210581	-0.0465194	0.862673	0.999965	0.772498	0.901978	0.196749	0.466797	0.163547	0.498526	0.446155	0.0362524	0.999999	0.973556	0.940924	0.989269	0.242654	0.972743	-0.0399541	0.999993	0.388787	0.901978	0.145519	0.998728	0.995671	-0.103887	0.999554	-0.243269	0.986038	-0.210067	0.990868	0.681271	0.033202	0.999999	-0.249406	0.973556	-0.282608	0.940924
AT3g46330	2.3716	0.00298389	0.287182	0.677618	0.381835	0.651931	0.301731	0.461155	0.999999	0.0320987	0.969653	0.665763	0.223194	0.303939	0.50343	0.985543	0.999672	0.994249	0.298049	1.70584	0.389826	2.06766	0.167043	-0.0946529	0.999999	0.255084	0.999873	0.997469	-0.0167567	1	0.349737	0.999618	-0.283928	0.999671	0.999999	-0.633664	0.985543	-0.27184	0.999672	0.361824	0.994249
AT3g46340	0.381967	0.169921	0.903628	0.00131402	1.59749	0.000183791	0.67616	0.0937292	0.525003	0.136784	0.679326	0.0519072	0.82407	-0.00641485	0.973135	0.999924	0.998708	0.999949	0.990535	0.33006	0.929054	0.388382	0.831641	-0.693863	0.525003	0.766844	0.422729	0.150826	0.910043	0.0690757	1.46071	0.0564329	1.54558	0.0149201	0.00704389	0.0848767	0.999924	0.143199	0.998708	0.058322	0.999949
AT3g46350	0.742779	0.0215346	0.36874	0.168354	0.263181	0.319847	0.928448	0.823612	0.99968	-0.0615967	0.813722	0.220352	0.351011	0.400569	0.0717238	0.961398	0.733636	0.99149	0.355357	0.522427	0.734317	0.342209	0.931692	0.105559	0.99968	0.430336	0.841267	0.997868	-0.0318297	0.999999	0.324778	0.944498	0.0428292	0.999995	0.998225	-0.281948	0.961398	-0.462166	0.733636	-0.180218	0.99149
AT3g46370	0.0994356	0.755499	-0.707135	0.0215971	-0.559175	0.085	0.441884	0.686093	0.999352	-0.197442	0.509429	-0.20807	0.437423	0.032119	0.904262	1	0.992091	0.987283	0.982918	0.307506	0.975254	0.0673165	0.999983	-0.14796	0.999352	-0.509693	0.827637	0.808124	-0.739254	0.441854	-0.361733	0.959784	-0.351105	0.956422	0.709456	0.0106284	1	-0.229561	0.992091	-0.240189	0.987283
AT3g46400	0.74395	0.0421082	-1.46423	0.000100579	-1.41047	0.00151522	0.00266997	0.00830044	0.999989	-0.33081	0.319974	-0.131885	0.684594	0.0086893	0.973727	0.99694	0.952637	0.999091	0.244342	0.875834	0.423605	0.73526	0.503113	-0.0537593	0.999989	-1.13342	0.118883	0.0569329	-1.47292	0.0165113	-1.07966	0.240834	-1.27858	0.130788	0.0540494	-0.198926	0.99694	-0.3395	0.952637	-0.140574	0.999091
AT3g46420	0.00852342	0.974848	-0.702213	0.0581575	-0.155787	0.638423	0.615458	0.998796	0.870613	-0.835144	0.00545992	-0.519147	0.0480511	0.00547053	0.982982	0.960936	0.26016	0.693748	0.280796	0.527671	0.7122	0.00305289	1	-0.546426	0.870613	0.132931	0.999707	0.998318	-0.707683	0.601419	0.679357	0.628278	0.36336	0.950926	0.998786	-0.315996	0.960936	-0.840614	0.26016	-0.524618	0.693748
AT3g47090	0.0600353	0.744108	0.776871	0.000917119	0.16912	0.396523	0.139709	0.998469	0.320221	-0.461301	0.0246902	-0.379227	0.017581	-0.228765	0.142517	0.999445	0.935603	0.981243	0.394806	0.439262	0.450349	0.288801	0.82776	0.607751	0.320221	1.23817	0.00182642	0.00122285	1.00564	0.00626741	0.630421	0.235337	0.548347	0.262346	0.606754	-0.0820743	0.999445	-0.232536	0.935603	-0.150461	0.981243
AT3g47110	-0.106019	0.521224	0.64524	0.000367341	0.703221	3.86009e-05	0.0285067	0.0100486	0.999817	0.154801	0.350566	-0.063157	0.588595	0.0355404	0.760514	0.882974	0.9907	0.99011	0.866724	-0.0428623	0.999932	-0.14156	0.979925	-0.0579806	0.999817	0.490439	0.301051	0.0136981	0.6097	0.0466696	0.548419	0.159218	0.766378	0.00334232	0.0137365	0.217958	0.882974	0.119261	0.9907	-0.0986973	0.99011
AT3g47570	0.0349181	0.839353	0.796801	0.00027619	0.556421	0.0176904	0.0604478	0.439799	0.960218	-0.0641415	0.739247	-0.21848	0.141305	-0.0916144	0.454145	0.986284	0.999996	0.983278	0.99874	0.253398	0.862653	0.126532	0.989714	0.240379	0.960218	0.860942	0.0375068	0.00284183	0.888415	0.00624297	0.620563	0.302593	0.774901	0.0650038	0.136795	0.154338	0.986284	0.027473	0.999996	-0.126865	0.983278
AT3g47580	-0.00801245	0.962084	0.625369	0.00118258	0.710954	0.0017439	0.125152	0.105924	0.999596	-0.458937	0.00913417	-0.0283584	0.866405	-0.126372	0.403936	0.466334	0.678602	0.997848	0.414887	0.0203459	0.999999	0.11836	0.99476	-0.0855846	0.999596	1.08431	0.000969524	0.104981	0.751741	0.0285166	1.16989	0.00127378	0.739312	0.0898918	0.0280157	-0.430578	0.466334	-0.332565	0.678602	0.0980138	0.997848
AT3g49670	-0.543337	0.0231549	-2.01285	5.29382e-13	-1.49808	4.49117e-08	0.000271921	0.0568403	0.566856	-0.839126	0.000353208	-0.451936	0.0340753	-0.136278	0.513985	0.791365	0.200596	0.888229	0.937159	-0.0914007	0.999686	-0.407059	0.778617	-0.514772	0.566856	-1.17373	0.00380182	3.58536e-05	-1.87657	8.2039e-07	-0.658955	0.320279	-1.04614	0.0176779	0.000842917	-0.387189	0.791365	-0.702848	0.200596	-0.315658	0.888229
AT3g50230	0.139051	0.516092	0.710739	0.012769	1.05434	0.000670593	0.53537	0.111487	0.929116	0.266441	0.313749	0.392473	0.016491	0.32559	0.0150759	0.997932	0.999936	0.999191	0.998723	-0.253423	0.91663	-0.186539	0.969279	-0.343605	0.929116	0.444298	0.820705	0.886074	0.385149	0.751679	0.787903	0.29939	0.66187	0.272434	0.15749	-0.126033	0.997932	-0.0591496	0.999936	0.0668831	0.999191
AT3g51740	-0.232876	0.230938	-0.42659	0.0780141	-0.328343	0.169757	0.986253	0.999511	0.999639	-0.27676	0.312107	-0.0612679	0.749481	0.119565	0.447449	0.985275	0.79373	0.975202	0.999993	-0.171608	0.986832	-0.352441	0.704416	-0.0982477	0.999639	-0.14983	0.99809	0.824649	-0.546156	0.3939	-0.0515824	0.99999	-0.267075	0.945594	0.604012	-0.215492	0.985275	-0.396325	0.79373	-0.180833	0.975202
AT3g53590	-0.0241771	0.9393	1.09706	0.000606218	0.913609	0.0120228	0.12098	0.359297	0.998465	0.220064	0.489667	0.146545	0.594769	0.351479	0.158731	0.999974	0.999438	0.993016	0.993664	-0.170722	0.998398	-0.375656	0.932708	0.183456	0.998465	0.877001	0.340197	0.191001	0.745586	0.38482	0.693544	0.676845	0.767064	0.514171	0.767267	0.0735192	0.999974	-0.131414	0.999438	-0.204934	0.993016
AT3g55430	0.518608	0.000217602	2.7825	2.23759e-27	1.80282	4.80385e-19	9.5653e-11	8.41572e-08	3.28691e-05	1.11347	1.82757e-11	0.728659	6.97615e-06	0.0421671	0.747792	0.375002	5.61082e-06	0.0114567	0.0251538	-0.21005	0.88962	0.476441	0.119925	0.97968	3.28691e-05	1.66903	1.39255e-10	9.59303e-11	2.74033	9.56525e-11	0.68935	0.00587772	1.07416	1.74504e-05	1.03193e-10	0.384807	0.375002	1.0713	5.61082e-06	0.686491	0.0114567
AT3g56100	-0.494727	0.0648947	2.08856	1.28266e-08	0.144667	0.57781	2.0557e-06	0.506153	0.000174721	0.191036	0.511432	0.408583	0.123478	0.239892	0.247785	0.992476	0.999992	0.995077	0.494229	-0.90331	0.164228	-0.734619	0.252084	1.94389	0.000174721	1.89752	0.000525272	0.00113736	1.84866	8.18157e-05	-0.0463691	0.999996	-0.263917	0.976727	0.999683	-0.217548	0.992476	-0.048856	0.999992	0.168691	0.995077
AT3g56370	0.0521893	0.850112	0.625354	0.030311	0.876807	0.00987354	0.678259	0.382565	0.990004	0.175192	0.527262	0.00529268	0.978371	-0.165158	0.348209	0.99546	0.895829	0.985174	0.999514	0.0468966	0.999992	0.217347	0.983639	-0.251453	0.990004	0.450162	0.84978	0.452151	0.790511	0.177496	0.701615	0.556329	0.871514	0.208458	0.0724205	0.169899	0.99546	0.340349	0.895829	0.17045	0.985174
AT3g57830	-0.0387666	0.842444	0.507974	0.0441213	0.942682	0.0107228	0.490217	0.158645	0.889033	0.141027	0.556553	0.161877	0.161338	0.332929	0.0107945	0.999999	0.975842	0.892331	0.99043	-0.200643	0.940941	-0.371696	0.579468	-0.434708	0.889033	0.366947	0.874866	0.766199	0.175045	0.983832	0.801656	0.396791	0.780806	0.272935	0.532828	-0.02085	0.999999	-0.191902	0.975842	-0.171052	0.892331
AT4g03390	-0.0948827	0.549386	-0.597266	0.000383623	-0.590153	0.000803892	0.230494	0.271427	1	0.124538	0.432553	-0.0444092	0.779031	-0.1638	0.302976	0.973168	0.786551	0.994407	0.920637	-0.0504734	0.999913	0.0689174	0.999598	-0.0071134	1	-0.721804	0.0238803	0.147885	-0.433466	0.386355	-0.714691	0.0326342	-0.545744	0.180076	0.435486	0.168947	0.973168	0.288338	0.786551	0.119391	0.994407
AT4g08850	0.442696	0.00990504	-0.599359	0.000661405	0.185332	0.267241	0.000617877	0.878518	0.017643	-0.82756	6.93684e-06	-0.235323	0.238921	-0.715334	6.99555e-05	0.212945	0.996655	0.435376	2.21054e-05	0.678019	0.107727	1.15803	0.000117051	-0.784691	0.017643	0.228201	0.923262	0.718582	0.115975	0.996094	1.01289	0.000927567	0.420655	0.580675	0.00418435	-0.592237	0.212945	-0.112226	0.996655	0.480011	0.435376
AT4g18640	0.189549	0.358177	0.50097	0.0100137	1.06865	0.000393813	0.84453	0.109815	0.442773	0.419392	0.0269144	0.408792	0.0304863	0.0697085	0.602773	1	0.607334	0.636507	0.950286	-0.219243	0.95902	0.119841	0.995584	-0.567683	0.442773	0.0815783	0.999371	0.998866	0.431262	0.392157	0.649261	0.305559	0.659861	0.289964	0.0222414	0.0105996	1	0.349683	0.607334	0.339084	0.636507
AT4g20140	-0.341666	0.467445	0.588823	0.0588158	0.65793	0.097608	0.543221	0.558877	0.999989	0.0810759	0.831539	0.21303	0.520966	0.0341485	0.899124	0.999783	0.999998	0.997872	0.977787	-0.554696	0.916443	-0.375814	0.978365	-0.0691068	0.999989	0.507747	0.886715	0.950632	0.554674	0.721449	0.576854	0.879983	0.444899	0.94225	0.750514	-0.131954	0.999783	0.0469274	0.999998	0.178882	0.997872
AT4g20450	0.378441	0.00966972	0.977236	7.49524e-06	0.411029	0.0552179	0.126759	0.999994	0.342769	0.641767	0.00145105	0.474805	0.00460238	0.194508	0.146624	0.982028	0.37857	0.741968	0.861047	-0.0963641	0.99714	0.183933	0.925227	0.566207	0.342769	0.335469	0.793046	0.325262	0.782728	0.0173535	-0.230738	0.959637	-0.0637767	0.999866	0.947815	0.166961	0.982028	0.447259	0.37857	0.280297	0.741968
AT4g20790	0.0283405	0.907754	0.84615	0.000632314	1.53121	4.46067e-07	0.153877	0.00164358	0.23345	0.0708622	0.813099	0.394899	0.0475622	0.482159	0.00391806	0.935086	0.810515	0.999001	0.999997	-0.366558	0.83176	-0.453818	0.606306	-0.685059	0.23345	0.775288	0.307536	0.602891	0.363992	0.71459	1.46035	0.00741057	1.13631	0.00711562	0.00642572	-0.324037	0.935086	-0.411297	0.810515	-0.08726	0.999001
AT4g20940	-0.357873	0.00617651	-0.661655	9.03285e-07	-0.598563	6.00425e-06	0.501894	0.731732	0.998981	-0.02581	0.829171	0.136625	0.256203	-0.157761	0.190735	0.926908	0.969099	0.506768	0.401718	-0.494498	0.0634583	-0.200112	0.854811	-0.0630924	0.998981	-0.635845	0.00513765	0.000227613	-0.503895	0.0455903	-0.572753	0.0153213	-0.735188	0.000797327	0.110573	-0.162435	0.926908	0.131951	0.969099	0.294386	0.506768
AT4g22730	-0.0456678	0.769701	-0.175742	0.263168	-0.576071	0.000266212	0.990953	0.147097	0.424254	-0.148039	0.344888	-0.136861	0.297173	0.0958021	0.464091	1	0.831279	0.800084	0.997039	0.0911932	0.997484	-0.14147	0.980953	0.400329	0.424254	-0.0277033	0.999995	0.999961	-0.271544	0.759304	-0.428032	0.350057	-0.43921	0.23367	0.0148621	-0.011178	1	-0.243841	0.831279	-0.232663	0.800084
AT4g23190	0.642323	0.00403306	0.11561	0.590949	0.416455	0.0566605	0.511058	0.97494	0.917597	0.16406	0.446261	0.0711036	0.740771	0.0107373	0.960135	0.999611	0.995696	0.999954	0.613925	0.571219	0.419872	0.631586	0.308553	-0.300845	0.917597	-0.0484496	0.999984	0.99999	0.104873	0.999301	0.252396	0.959659	0.345352	0.86149	0.76061	0.092956	0.999611	0.153322	0.995696	0.0603662	0.999954
AT4g23740	-0.0675227	0.765039	-1.0653	2.49965e-06	-0.787673	0.000500611	0.0201695	0.200563	0.931056	-0.40838	0.0474033	-0.0155659	0.938574	-0.17769	0.380825	0.737448	0.9641	0.992531	0.866353	-0.0519568	0.999978	0.110167	0.999096	-0.277623	0.931056	-0.656917	0.20861	0.00678545	-0.887607	0.033162	-0.379294	0.784323	-0.772107	0.105247	0.309404	-0.392814	0.737448	-0.23069	0.9641	0.162124	0.992531
AT4g26540	-0.32906	0.179577	-1.76454	5.81386e-09	-1.35709	8.35538e-08	0.00176754	0.0278642	0.795041	-0.360203	0.0919092	-0.245142	0.219915	-0.374687	0.0513601	0.998562	1	0.996696	0.999999	-0.0839178	0.999791	0.0456275	0.999989	-0.407447	0.795041	-1.40433	0.000987241	0.000224068	-1.38985	0.000615388	-0.996887	0.018737	-1.11195	0.0047237	0.0132018	-0.115061	0.998562	0.0144845	1	0.129545	0.996696
AT4g28490	0.00529927	0.983249	1.48163	5.5038e-09	0.355732	0.114623	0.000554455	0.899552	0.00706578	-0.225122	0.314353	-0.133643	0.527654	-0.269109	0.20625	0.999655	0.999991	0.997379	0.982451	0.138943	0.998138	0.274408	0.958802	1.12589	0.00706578	1.70675	1.42289e-05	2.43499e-05	1.75074	4.95558e-06	0.580854	0.441597	0.489376	0.600444	0.33174	-0.0914789	0.999655	0.0439863	0.999991	0.135465	0.997379
AT4g28650	-0.0784423	0.688975	0.969077	0.000510923	0.760369	5.7649e-05	0.026121	0.026391	0.981033	0.123162	0.57453	0.0548156	0.692432	0.302067	0.0449675	0.9998	0.982309	0.814435	0.981556	-0.133258	0.992905	-0.380509	0.622733	0.208707	0.981033	0.845914	0.139757	0.0336441	0.66701	0.22206	0.637207	0.207788	0.705554	0.0265149	0.315668	0.0683469	0.9998	-0.178905	0.982309	-0.247251	0.814435
AT4g29180	0.23029	0.405845	0.18005	0.20731	-0.449645	0.0416712	0.99997	0.365489	0.161637	0.149681	0.443267	0.728978	0.00437003	0.166481	0.303894	0.328235	1	0.276979	0.999803	-0.498687	0.646294	0.0638096	0.999917	0.629695	0.161637	0.0303687	0.999991	0.254843	0.0135689	1	-0.599326	0.299552	-1.17862	0.016973	0.209104	-0.579297	0.328235	-0.0167998	1	0.562497	0.276979
AT4g29450	-0.0408662	0.897464	0.739579	0.190211	-0.677713	0.0952898	0.806322	0.785905	0.316256	-0.352583	0.275288	-0.345219	0.21978	0.124686	0.498913	1	0.768144	0.700227	0.978453	0.304353	0.97409	-0.165552	0.996942	1.41729	0.316256	1.09216	0.52162	0.495508	0.614893	0.882671	-0.32513	0.984094	-0.332494	0.977921	0.437366	-0.00736444	1	-0.47727	0.768144	-0.469905	0.700227
AT4g29990	0.827762	0.187301	1.67699	0.00115403	1.4928	0.0244313	0.851531	0.96661	0.999837	-0.356234	0.478273	-0.343864	0.300232	0.0941624	0.827417	1	0.980026	0.958973	0.653682	1.17163	0.539137	0.7336	0.912319	0.184186	0.999837	2.03322	0.0591802	0.0164762	1.58283	0.145083	1.84904	0.219197	1.83667	0.130518	0.436344	-0.0123695	1	-0.450396	0.980026	-0.438027	0.958973
AT4g30520	-0.0264999	0.869773	-0.690504	0.000335861	-0.091223	0.573045	0.0820495	0.999733	0.1478	-0.133507	0.410304	-0.0296991	0.854223	0.0493038	0.76042	0.997377	0.965585	0.999294	0.996971	0.00319918	1	-0.0758036	0.999423	-0.599281	0.1478	-0.556998	0.209179	0.0845997	-0.739808	0.0380868	0.0422835	0.999967	-0.061524	0.999792	0.989237	-0.103808	0.997377	-0.18281	0.965585	-0.0790028	0.999294
AT4g31250	0.234763	0.565853	0.601992	0.00925492	0.550002	0.0154786	0.958287	0.978053	0.999963	0.447577	0.0725474	0.642306	0.00619625	0.204666	0.322588	0.985865	0.963471	0.640545	0.996794	-0.407543	0.936697	0.0300968	1	0.0519908	0.999963	0.154416	0.995065	0.99999	0.397326	0.722457	0.102425	0.999296	-0.0923044	0.999382	0.818763	-0.194729	0.985865	0.242911	0.963471	0.43764	0.640545
AT4g34220	0.216752	0.25408	-0.053113	0.767007	-0.346056	0.0576564	0.901627	0.26797	0.852813	0.0558153	0.755532	0.0602142	0.736971	-0.0688439	0.701024	1	0.996178	0.995502	0.988985	0.156538	0.990292	0.285596	0.878313	0.292943	0.852813	-0.108928	0.997985	0.997566	0.0157309	1	-0.401872	0.606435	-0.406271	0.595234	0.879547	-0.00439894	1	0.124659	0.996178	0.129058	0.995502
AT4g35750	-0.251667	0.350239	-1.5364	2.03149e-07	-0.629678	0.014476	0.0121279	0.900973	0.120261	-0.826386	0.00173669	-0.213423	0.306965	0.364782	0.0844738	0.41286	0.00768084	0.369947	0.613746	-0.0382438	0.999997	-0.616449	0.458717	-0.906719	0.120261	-0.71001	0.34046	0.00235672	-1.90118	8.21583e-06	0.196709	0.99281	-0.416254	0.78615	0.0387599	-0.612963	0.41286	-1.19117	0.00768084	-0.578205	0.369947
AT4g36180	0.112421	0.667502	0.187845	0.474363	0.871947	0.000893055	0.999941	0.277698	0.38541	0.277291	0.361987	0.0115967	0.949939	0.0904024	0.647768	0.971937	0.994688	0.999663	0.998177	0.100824	0.999506	0.0220187	1	-0.684102	0.38541	-0.0894456	0.999907	0.992962	0.0974429	0.999627	0.594656	0.621923	0.86035	0.0709842	0.139474	0.265694	0.971937	0.186888	0.994688	-0.0788057	0.999663
AT4g37250	0.0728453	0.706758	0.314565	0.112213	0.0281559	0.899669	0.945127	0.999987	0.920771	0.150219	0.439822	0.441486	0.00301861	0.441406	0.00112928	0.812827	0.79064	1	0.999712	-0.36864	0.623494	-0.368561	0.589475	0.286409	0.920771	0.164346	0.989641	0.993874	-0.126842	0.992837	-0.122063	0.998198	-0.41333	0.609673	0.581701	-0.291267	0.812827	-0.291187	0.79064	7.92478e-05	1
AT4g37990	-0.335943	0.0779094	2.80932	9.3297e-22	3.29178	7.41229e-25	6.26368e-11	6.26361e-11	0.399142	0.792021	4.1853e-05	0.910721	4.08781e-06	0.134317	0.452003	0.996881	0.109404	0.0349907	0.000767118	-1.24666	0.000162928	-0.47026	0.458566	-0.482459	0.399142	2.0173	1.46448e-09	8.07375e-09	2.675	6.27576e-11	2.49976	6.40177e-11	2.38106	6.99963e-11	6.26363e-11	-0.1187	0.996881	0.657704	0.109404	0.776404	0.0349907
AT4g39090	0.0347929	0.86209	-0.359222	0.0771114	0.29476	0.145024	0.728183	0.939086	0.204103	0.225812	0.262291	0.103868	0.604446	0.0684663	0.732575	0.997972	0.993262	0.999995	0.983699	-0.0690751	0.999872	-0.0336734	0.999996	-0.653982	0.204103	-0.585033	0.315424	0.574622	-0.427688	0.654938	0.0689484	0.999874	0.190892	0.983748	0.965807	0.121944	0.997972	0.157346	0.993262	0.0354017	0.999995
AT4g39270	0.188971	0.390163	1.00848	1.33849e-06	0.751654	0.000589618	0.0595563	0.418087	0.928776	0.573202	0.0208615	-0.0499482	0.768422	0.279294	0.123695	0.290563	0.918785	0.758491	0.838531	0.238919	0.951852	-0.0903232	0.999505	0.25683	0.928776	0.435282	0.687959	0.00130568	0.729191	0.0617017	0.178452	0.99232	0.801602	0.0431924	0.502575	0.623151	0.290563	0.293908	0.918785	-0.329242	0.758491
AT4g39400	0.0205881	0.917987	-1.37816	3.27368e-09	-0.831423	0.00013911	8.96508e-05	0.0443839	0.354361	-0.273085	0.149189	0.00230076	0.989589	0.0782517	0.640353	0.887544	0.721805	0.99956	0.887033	0.0182873	1	-0.0576636	0.999919	-0.546733	0.354361	-1.10507	0.00171643	3.79824e-05	-1.45641	8.99748e-06	-0.558338	0.331544	-0.833723	0.033338	0.012753	-0.275385	0.887544	-0.351336	0.721805	-0.075951	0.99956
AT5G44430	-0.127961	0.638543	-0.3901	0.313516	-0.961066	0.00049507	0.993095	0.240776	0.813765	-0.205229	0.452137	-0.525565	0.035382	-0.439327	0.0763526	0.948635	0.986774	0.999851	0.99995	0.397603	0.880417	0.311366	0.954323	0.570966	0.813765	-0.184871	0.998675	0.999654	0.0492271	0.999998	-0.755837	0.341136	-0.435501	0.815286	0.675825	0.320335	0.948635	0.234098	0.986774	-0.0862373	0.999851
AT5g01890	-0.0150173	0.92302	-0.355368	0.0588526	-0.279821	0.0775088	0.713365	0.828216	0.999548	0.0319895	0.825873	-0.155708	0.259727	-0.0293208	0.821635	0.932006	0.999544	0.983916	0.999919	0.140691	0.982821	0.0143035	1	-0.075547	0.999548	-0.387357	0.56331	0.950059	-0.326047	0.692691	-0.31181	0.681931	-0.124113	0.990236	0.812531	0.187697	0.932006	0.0613103	0.999544	-0.126387	0.983916
AT5g01950	-0.0430407	0.78534	-0.532541	0.0031631	-0.13772	0.421428	0.298702	0.998403	0.573678	-0.675265	7.527e-06	0.0726969	0.62323	-0.0397042	0.775735	0.00605445	0.0214574	0.993207	0.0395299	-0.115738	0.994193	-0.00333651	1	-0.394821	0.573678	0.142725	0.984723	0.0979039	-0.492837	0.237835	0.537545	0.14649	-0.210417	0.934058	0.997561	-0.747962	0.00605445	-0.635561	0.0214574	0.112401	0.993207
AT5g05160	0.324741	0.133592	0.478536	0.0203173	0.326447	0.131615	0.994706	1	0.994975	0.331299	0.102651	0.171705	0.339399	0.387384	0.0347253	0.990604	0.999939	0.954401	1	0.153036	0.993503	-0.0626428	0.999913	0.152089	0.994975	0.147237	0.994926	0.857226	0.0911521	0.999339	-0.00485238	1	0.154742	0.993161	0.999924	0.159595	0.990604	-0.0560846	0.999939	-0.215679	0.954401
AT5g06820	0.242337	0.584454	0.190156	0.458461	0.646737	0.0168507	0.999998	0.964722	0.793563	0.0936111	0.764636	0.307849	0.199854	0.570085	0.0329554	0.993184	0.835817	0.971417	0.999747	-0.0655117	0.999994	-0.327748	0.985856	-0.456581	0.793563	0.0965453	0.999872	0.999301	-0.379928	0.890903	0.553126	0.735059	0.338888	0.918522	0.999929	-0.214238	0.993184	-0.476474	0.835817	-0.262236	0.971417
AT5g06940	0.109434	0.555614	1.03755	8.98025e-06	1.5603	1.40899e-08	0.0171426	0.000137388	0.361833	0.718576	0.00245149	0.621123	0.00093371	-0.142484	0.254728	0.999036	0.019531	0.012019	0.284715	-0.51169	0.329356	0.251918	0.857128	-0.522742	0.361833	0.318978	0.859006	0.547517	1.18004	0.000244915	0.84172	0.0606269	0.939172	0.00986887	1.03197e-06	0.0974525	0.999036	0.86106	0.019531	0.763608	0.012019
AT5g07150	-0.0482489	0.859984	0.497606	0.0450226	0.695572	0.0173537	0.651932	0.402849	0.993033	-0.00243615	0.994196	-0.149178	0.408351	-0.229928	0.154883	0.998647	0.988199	0.999287	0.999998	0.100929	0.999542	0.181679	0.991235	-0.197966	0.993033	0.500042	0.816158	0.275547	0.727533	0.142969	0.698008	0.586847	0.84475	0.135544	0.0682839	0.146742	0.998647	0.227491	0.988199	0.0807493	0.999287
AT5g07180	0.237942	0.344148	0.291086	0.168746	-0.0931847	0.656773	0.999983	0.90927	0.781692	0.550933	0.0154553	0.650543	0.00299284	0.477426	0.0262512	0.999457	0.999878	0.991447	0.933424	-0.412601	0.799532	-0.239485	0.976252	0.38427	0.781692	-0.259847	0.954605	0.825358	-0.186341	0.988033	-0.644117	0.290642	-0.743728	0.136981	0.393281	-0.0996102	0.999457	0.0735065	0.999878	0.173117	0.991447
AT5g07280	0.382393	0.131437	0.370368	0.174674	1.00069	0.0123407	1	0.743434	0.747433	0.0916399	0.733488	0.430434	0.0910127	0.236279	0.28619	0.935217	0.998171	0.991034	0.9655	-0.0480415	0.999992	0.146114	0.997623	-0.630325	0.747433	0.278728	0.975451	0.999981	0.134089	0.998728	0.909052	0.382487	0.570258	0.801528	0.507839	-0.338794	0.935217	-0.144639	0.998171	0.194155	0.991034
AT5g10290	0.0166564	0.876637	-0.123338	0.278183	0.643982	5.27418e-07	0.944167	0.00229745	0.000179486	0.315092	0.00474016	0.0784587	0.465745	0.217987	0.0462772	0.6233	0.987089	0.938519	0.369492	-0.0618023	0.998441	-0.201331	0.765284	-0.767319	0.000179486	-0.43843	0.0689933	0.783257	-0.341325	0.255278	0.32889	0.293328	0.565523	0.00770695	0.0832449	0.236633	0.6233	0.0971049	0.987089	-0.139528	0.938519
AT5g14210	0.0257864	0.818713	-0.922755	6.0416e-11	-1.08295	1.03169e-10	3.06221e-06	8.25767e-07	0.939978	-0.495479	5.05932e-05	-0.384965	0.00117018	-0.246745	0.0320248	0.98133	0.620629	0.951192	0.0210807	0.410752	0.117133	0.272531	0.524245	0.160198	0.939978	-0.427276	0.0929464	0.0158248	-0.676011	0.00114034	-0.587475	0.0171713	-0.697988	0.00266585	0.000202952	-0.110513	0.98133	-0.248734	0.620629	-0.138221	0.951192
AT5g16000	0.0668175	0.76249	-1.19801	2.9655e-05	-0.241496	0.504553	0.00664662	0.976502	0.270794	-0.345443	0.123705	-0.29366	0.142854	0.0552557	0.779906	0.999975	0.749717	0.80619	0.768032	0.360478	0.822611	0.0115618	1	-0.956515	0.270794	-0.852567	0.136853	0.07522	-1.25327	0.00452255	0.103947	0.999863	0.0521646	0.999995	0.977524	-0.0517827	0.999975	-0.400699	0.749717	-0.348916	0.80619
AT5g16590	-0.0923532	0.621608	0.173193	0.439533	-0.574227	0.00810076	0.940345	0.520651	0.157891	-0.564876	0.00588376	-0.147351	0.431894	-0.554538	0.00447679	0.637108	1	0.635184	0.507144	0.0549979	0.999941	0.462185	0.501707	0.74742	0.157891	0.738069	0.147101	0.876325	0.727731	0.140954	-0.0093506	1	-0.426875	0.646549	1	-0.417525	0.637108	-0.0103378	1	0.407187	0.635184
AT5g16900	0.5324	0.00235884	1.24997	8.74646e-07	1.83858	3.03223e-08	0.0491507	0.000621762	0.242612	0.297124	0.224697	0.693065	0.000661017	0.489208	0.00441541	0.742873	0.980858	0.938281	0.954814	-0.160665	0.976997	0.0431923	0.99994	-0.588606	0.242612	0.952849	0.0411075	0.223923	0.760765	0.0336599	1.54145	0.00113701	1.14551	0.00361082	0.000436695	-0.395941	0.742873	-0.192084	0.980858	0.203857	0.938281
AT5g20480	-0.046819	0.84973	-0.481946	0.0552035	-0.353402	0.156489	0.80957	0.949352	0.999048	-0.177997	0.472332	-0.136413	0.581405	-0.0155004	0.949978	0.999996	0.997074	0.999293	0.99895	0.0895936	0.999837	-0.0313186	0.999999	-0.128544	0.999048	-0.303949	0.951126	0.918053	-0.466445	0.760934	-0.175405	0.995803	-0.216989	0.988766	0.924947	-0.0415846	0.999996	-0.162497	0.997074	-0.120912	0.999293
AT5g20690	0.226947	0.33206	1.86415	2.59782e-07	1.2508	3.88066e-05	0.00107026	0.0513308	0.430423	-0.0205692	0.958941	-0.192978	0.288336	0.216737	0.137862	0.998433	0.991875	0.476491	0.993321	0.419925	0.691926	0.0102098	1	0.613343	0.430423	1.88472	0.00743309	2.05908e-05	1.64741	0.000125279	1.27137	0.106404	1.44378	0.00123721	0.0128198	0.172409	0.998433	-0.237306	0.991875	-0.409715	0.476491
AT5g24100	-0.153019	0.627608	0.319774	0.223678	0.974032	0.00139791	0.838139	0.104569	0.474663	-0.676319	0.044022	0.48419	0.0249181	0.404693	0.0263216	0.055154	0.0651207	0.999533	0.832447	-0.63721	0.526785	-0.557712	0.616047	-0.654257	0.474663	0.996094	0.183491	0.994806	-0.0849187	0.999711	1.65035	0.00843485	0.489841	0.649712	0.444443	-1.16051	0.055154	-1.08101	0.0651207	0.0794976	0.999533
AT5g25930	0.384451	0.0154839	3.16682	5.74656e-27	1.84109	1.04925e-16	6.26362e-11	2.00064e-07	1.83068e-06	-0.243911	0.118426	-0.322833	0.0404398	-0.39894	0.0170718	0.999125	0.981818	0.999357	0.0587191	0.707284	0.0230426	0.783391	0.0113425	1.32573	1.83068e-06	3.41073	6.26361e-11	6.26361e-11	3.56576	6.26361e-11	2.085	6.7867e-11	2.16392	6.40881e-11	6.3751e-11	0.0789221	0.999125	0.155029	0.981818	0.0761066	0.999357
AT5g35390	0.127183	0.566516	0.540288	0.0455546	1.24886	1.95284e-05	0.811098	0.0195276	0.316333	0.502903	0.263405	0.0710475	0.694221	0.239387	0.194983	0.936791	0.99246	0.983196	0.968965	0.0561357	0.999948	-0.112204	0.998461	-0.708572	0.316333	0.0373846	1	0.654708	0.300901	0.919457	0.745957	0.649785	1.17781	0.006193	0.0217198	0.431856	0.936791	0.263516	0.99246	-0.168339	0.983196
AT5g37450	-0.106313	0.636695	0.560249	0.00564308	0.978598	0.000446872	0.230762	0.0305848	0.761268	0.303953	0.395007	0.202665	0.207963	0.373538	0.0317854	0.999813	0.999972	0.974292	0.919596	-0.308978	0.864273	-0.479851	0.525663	-0.418349	0.761268	0.256296	0.986821	0.693498	0.186711	0.974708	0.674645	0.627687	0.775932	0.119561	0.354274	0.101288	0.999813	-0.0695848	0.999972	-0.170873	0.974292
AT5g41180	0.251577	0.163541	0.63515	0.00226205	0.796999	0.000204195	0.690589	0.320717	0.991115	-0.385787	0.0162236	0.111333	0.422018	0.350078	0.0148422	0.176353	0.0115628	0.819059	0.094367	0.140244	0.988352	-0.0985007	0.997753	-0.161849	0.991115	1.02094	0.00247034	0.259304	0.285072	0.834102	1.18279	0.000353094	0.685666	0.0652078	0.428813	-0.49712	0.176353	-0.735865	0.0115628	-0.238745	0.819059
AT5g43020	0.124124	0.479478	0.732495	0.00973149	0.719338	0.0038817	0.409045	0.329346	1	-0.130849	0.490006	-0.249132	0.193485	0.0765747	0.620059	0.997515	0.953294	0.756272	0.914246	0.373256	0.689059	0.0475491	0.999943	0.0131568	1	0.863344	0.114055	0.0523109	0.65592	0.292905	0.850187	0.0735812	0.96847	0.0297879	0.213564	0.118283	0.997515	-0.207424	0.953294	-0.325706	0.756272
AT5g44700	-0.185982	0.544201	-0.586625	0.00701923	0.910598	0.00789864	0.862663	0.158089	0.00713601	0.84524	0.0124184	0.350797	0.117827	0.163756	0.32256	0.756923	0.382621	0.978863	0.203707	-0.536778	0.692246	-0.349738	0.901761	-1.49722	0.00713601	-1.43186	0.0102863	0.0437535	-0.750381	0.0730838	0.0653581	0.999985	0.559801	0.655664	0.292468	0.494443	0.756923	0.681483	0.382621	0.18704	0.978863
AT5g45780	0.400571	0.488338	0.693032	0.0320204	0.876343	0.0501887	0.996264	0.978019	0.998622	0.376529	0.361426	0.752447	0.0222036	0.608438	0.0876616	0.96499	0.99674	0.999208	1	-0.351876	0.991283	-0.207867	0.999367	-0.183311	0.998622	0.316503	0.983102	0.999985	0.0845938	0.999941	0.499814	0.938517	0.123896	0.999793	0.993651	-0.375918	0.96499	-0.231909	0.99674	0.144008	0.999208
AT5g45800	-0.3702	0.0683206	-0.458502	0.00498034	-0.0820981	0.527318	0.999176	0.819793	0.425543	-0.560888	0.000829247	-0.45776	0.000596387	-0.0100216	0.926292	0.994403	0.0586527	0.0875375	0.970923	0.0875592	0.99886	-0.360179	0.59831	-0.376404	0.425543	0.102386	0.996673	1	-0.448481	0.183359	0.47879	0.184489	0.375661	0.295426	0.997944	-0.103129	0.994403	-0.550866	0.0586527	-0.447738	0.0875375
AT5g45840	0.358668	0.0575586	0.798571	5.14667e-06	0.973153	3.16048e-05	0.363762	0.188881	0.962656	0.191593	0.103813	0.369173	0.00396873	0.246924	0.0263791	0.86559	0.998991	0.962427	0.9641	-0.0105044	1	0.111744	0.993213	-0.174582	0.962656	0.606977	0.0204705	0.158591	0.551646	0.0309059	0.78156	0.016049	0.60398	0.0876973	0.0232407	-0.177579	0.86559	-0.055331	0.998991	0.122248	0.962427
AT5g46330	0.252398	0.2798	0.245618	0.455405	0.173886	0.531391	1	0.999926	0.99998	0.386177	0.141516	-0.38486	0.142844	-0.119267	0.607606	0.299323	0.689701	0.971391	0.998793	0.637259	0.450444	0.371666	0.861748	0.0717318	0.99998	-0.140559	0.99937	0.655467	0.364885	0.940778	-0.212291	0.992903	0.558747	0.677891	0.96295	0.771038	0.299323	0.505444	0.689701	-0.265593	0.971391
AT5g48380	0.477421	0.000652422	0.654601	7.33182e-06	1.38449	1.20364e-14	0.93144	0.000146447	0.00335134	0.404411	0.00338955	-0.176456	0.186643	-0.185609	0.16517	0.0333035	0.0292662	1	0.998746	0.653877	0.0113472	0.66303	0.00984575	-0.729894	0.00335134	0.25019	0.760998	0.00058446	0.84021	0.00049617	0.980083	3.70985e-05	1.56095	4.18571e-10	3.56093e-10	0.580867	0.0333035	0.590021	0.0292662	0.00915334	1
AT5g48740	-0.194783	0.555989	2.3684	4.83143e-07	1.27704	0.000835889	0.000237591	0.0445243	0.212658	0.627382	0.187746	0.0633851	0.829731	0.170041	0.497147	0.9	0.947771	0.999728	0.69221	-0.258168	0.99045	-0.364825	0.943339	1.09136	0.212658	1.74102	0.0556788	0.000451338	2.19836	0.000353998	0.649659	0.853116	1.21366	0.102281	0.115867	0.563997	0.9	0.45734	0.947771	-0.106656	0.999728
AT5g48940	-0.343937	0.799197	-0.0935529	0.889769	1.28546	0.20195	0.99997	0.899676	0.817809	-1.46061	0.0890974	0.0647516	0.945894	-0.951011	0.333832	0.789254	0.997466	0.964169	0.970708	-0.408689	0.999786	0.607074	0.998554	-1.37901	0.817809	1.36706	0.743528	0.999989	0.857459	0.967723	2.74607	0.293493	1.2207	0.926612	0.560834	-1.52536	0.789254	-0.509601	0.997466	1.01576	0.964169
AT5g49660	0.17304	0.251138	-0.340696	0.0263777	-0.304085	0.0584197	0.162753	0.254193	0.99998	0.0726741	0.628058	0.202568	0.180134	0.262384	0.0842907	0.989399	0.944937	0.999738	0.996805	-0.0295279	0.999992	-0.0893438	0.998163	-0.036611	0.99998	-0.41337	0.378615	0.121392	-0.60308	0.0634314	-0.376759	0.513191	-0.506653	0.197409	0.111651	-0.129894	0.989399	-0.18971	0.944937	-0.0598159	0.999738
AT5g49770	0.0871876	0.539623	0.46903	0.006292	1.11404	3.86446e-05	0.47429	0.00755278	0.203805	0.0311215	0.826097	0.107799	0.449168	-0.0886882	0.404134	0.998724	0.98188	0.866442	0.999721	-0.0206112	0.999998	0.175876	0.911244	-0.645008	0.203805	0.437909	0.328477	0.533303	0.557718	0.0658376	1.08292	0.00451121	1.00624	0.00911079	0.000664436	-0.0766773	0.998724	0.11981	0.98188	0.196487	0.866442
AT5g49780	-0.492702	0.0115266	-0.724871	0.000363256	-0.0165513	0.929559	0.948572	0.471344	0.0993091	-0.233327	0.295558	-0.111773	0.476912	-0.0330967	0.832708	0.997482	0.975214	0.999174	0.94427	-0.380929	0.622174	-0.459605	0.420219	-0.70832	0.0993091	-0.491544	0.536434	0.140445	-0.691775	0.0695127	0.216776	0.973817	0.0952216	0.998701	1	-0.121554	0.997482	-0.200231	0.975214	-0.0786762	0.999174
AT5g51350	0.109143	0.709022	0.348556	0.239326	0.589824	0.052069	0.991117	0.844125	0.990798	-0.325945	0.338314	-0.233886	0.263502	-0.133488	0.519803	0.999888	0.996045	0.999248	0.918437	0.343029	0.923583	0.242631	0.982005	-0.241268	0.990798	0.674501	0.650909	0.578456	0.482043	0.748766	0.915769	0.332428	0.82371	0.221219	0.348064	-0.0920591	0.999888	-0.192458	0.996045	-0.100398	0.999248
AT5g51560	0.130341	0.540677	-0.279738	0.193304	0.0715205	0.716443	0.741737	0.999946	0.823534	0.181164	0.396283	-0.0645965	0.742829	0.216791	0.19309	0.954705	0.999994	0.876227	0.999978	0.194937	0.983306	-0.08645	0.999483	-0.351258	0.823534	-0.460902	0.638796	0.974254	-0.496528	0.442055	-0.109644	0.998861	0.136117	0.996138	0.992368	0.245761	0.954705	-0.0356264	0.999994	-0.281387	0.876227
AT5g53320	0.0192241	0.928606	0.924739	0.000132019	1.09063	0.000208752	0.0525025	0.0348642	0.996092	0.730697	0.00368355	0.10572	0.595375	0.696047	0.000187378	0.339646	0.999996	0.224659	0.242609	-0.0864961	0.999651	-0.676822	0.150232	-0.165894	0.996092	0.194042	0.989164	0.0792593	0.228692	0.955586	0.359935	0.904629	0.984912	0.0518207	0.793912	0.624977	0.339646	0.0346505	0.999996	-0.590326	0.224659
AT5g53890	-0.0161315	0.941601	0.741374	0.00903119	1.0191	0.000154499	0.267807	0.0329999	0.970213	0.113524	0.578485	0.0357307	0.842512	0.479542	0.0110767	0.999706	0.751738	0.50474	0.997841	-0.0518622	0.999968	-0.495673	0.505886	-0.277723	0.970213	0.62785	0.436552	0.267185	0.261832	0.962979	0.905573	0.0672522	0.983367	0.0258454	0.475063	0.0777937	0.999706	-0.366017	0.751738	-0.443811	0.50474
AT5g56040	-0.485551	0.0719278	-0.851452	0.00233891	-0.427499	0.111591	0.920827	0.999986	0.862217	-0.314979	0.207577	-0.208772	0.348335	0.0814103	0.71339	0.999508	0.834322	0.935974	0.996844	-0.276779	0.964763	-0.566961	0.569636	-0.423953	0.862217	-0.536474	0.673074	0.432065	-0.932863	0.0921546	-0.112521	0.999574	-0.218727	0.987467	0.676525	-0.106206	0.999508	-0.396389	0.834322	-0.290183	0.935974
AT5g58150	0.0178015	0.921485	-0.153609	0.337389	0.137636	0.447507	0.978996	0.996895	0.82655	-0.0280097	0.876766	-0.0735439	0.626925	0.0415146	0.783602	0.999959	0.999667	0.994077	0.999972	0.0913455	0.998748	-0.0237131	0.999998	-0.291244	0.82655	-0.125599	0.994892	0.999071	-0.195123	0.945987	0.165646	0.986119	0.21118	0.943957	0.998401	0.0455343	0.999959	-0.0695243	0.999667	-0.115059	0.994077
AT5g58300	-0.0951087	0.655584	-0.451458	0.0254571	0.465837	0.0345673	0.811322	0.433364	0.0324776	-0.377987	0.11914	-0.0851877	0.572448	0.0764502	0.6306	0.898114	0.604003	0.97465	0.945638	-0.00992104	1	-0.171559	0.985985	-0.917295	0.0324776	-0.073471	0.999878	0.665933	-0.527909	0.302262	0.843824	0.110639	0.551024	0.297765	0.680409	-0.2928	0.898114	-0.454438	0.604003	-0.161638	0.97465
AT5g59650	0.104723	0.517148	-0.268164	0.193252	0.243497	0.162842	0.701187	0.991057	0.400636	-0.185019	0.286529	-0.131421	0.364631	0.137032	0.344728	0.999883	0.701963	0.770094	0.817183	0.236144	0.879266	-0.0323085	0.999988	-0.511661	0.400636	-0.0831445	0.999566	0.993564	-0.405195	0.582927	0.428516	0.496558	0.374918	0.553445	0.99673	-0.0535985	0.999883	-0.322051	0.701963	-0.268452	0.770094
AT5g59660	0.109192	0.593832	-0.399811	0.11587	-0.80536	0.000112366	0.612875	0.0229916	0.782972	-0.796979	2.19415e-05	-0.549637	0.0011792	-0.281901	0.0807317	0.88563	0.237145	0.832629	0.0154388	0.658829	0.130164	0.391093	0.652363	0.40555	0.782972	0.397169	0.767679	0.995533	-0.11791	0.998568	-0.00838096	1	-0.255723	0.900345	0.290703	-0.247342	0.88563	-0.515078	0.237145	-0.267736	0.832629
AT5g59670	0.0433855	0.812667	-0.318936	0.104965	0.69115	0.00039949	0.747328	0.13921	0.00493344	-1.10632	5.14039e-08	-1.31634	6.47698e-10	-0.701656	0.000171806	0.954245	0.566282	0.139019	0.000427195	1.35973	2.48231e-05	0.745042	0.0493814	-1.01009	0.00493344	0.787386	0.0414158	0.00432435	0.38272	0.680217	1.79747	4.97164e-08	2.00749	2.58429e-09	1.56586e-05	0.210018	0.954245	-0.404666	0.566282	-0.614684	0.139019
AT5g59680	-0.0196849	0.926313	-0.160302	0.476081	0.7579	0.0147003	0.997344	0.294481	0.157225	-0.560425	0.0109548	-0.948082	4.64946e-05	-0.35751	0.0977988	0.786453	0.983601	0.372881	0.47175	0.928397	0.0358601	0.337825	0.867202	-0.918202	0.157225	0.400123	0.783214	0.127242	0.197207	0.987222	1.31833	0.00938493	1.70598	0.000358634	0.0416402	0.387656	0.786453	-0.202916	0.983601	-0.590572	0.372881
AT5g60900	-0.141524	0.491722	-0.203824	0.351485	0.0372873	0.864079	0.999941	0.99052	0.968489	-0.608394	0.0028679	-0.939924	1.2919e-05	-0.350764	0.0764463	0.830085	0.934012	0.27989	0.565296	0.7984	0.0684457	0.20924	0.975399	-0.241111	0.968489	0.404569	0.731702	0.134749	0.14694	0.995735	0.645681	0.246956	0.977211	0.0178215	0.764361	0.33153	0.830085	-0.257629	0.934012	-0.58916	0.27989
AT5g61480	0.252275	0.444751	-0.592101	0.0265653	-1.16115	0.000337902	0.341422	0.0309304	0.663312	-0.207723	0.52844	0.0570557	0.790748	0.0199163	0.911802	0.98249	0.989003	0.999993	0.913564	0.19522	0.995638	0.232359	0.987936	0.569046	0.663312	-0.384378	0.933702	0.385998	-0.612017	0.377586	-0.953424	0.264206	-1.2182	0.0210943	0.0169046	-0.264779	0.98249	-0.22764	0.989003	0.0371395	0.999993
AT5g62230	0.228696	0.323549	0.108728	0.500317	-0.646493	0.0161599	0.996947	0.140374	0.142371	-0.0229104	0.900858	0.132212	0.560904	0.175698	0.443019	0.992191	0.97691	0.999989	0.939699	0.0964837	0.999455	0.0529986	0.999971	0.755221	0.142371	0.131638	0.991675	0.999999	-0.0669699	0.999814	-0.623583	0.320381	-0.778706	0.215047	0.177843	-0.155123	0.992191	-0.198608	0.97691	-0.0434851	0.999989
AT5g62710	0.162095	0.379979	0.841138	4.27713e-05	1.01783	7.49293e-06	0.113918	0.0315202	0.985495	0.236811	0.20214	-0.288484	0.099097	0.160705	0.299151	0.307619	0.999518	0.382478	0.999704	0.450579	0.475881	0.00139026	1	-0.176696	0.985495	0.604327	0.202652	0.000751422	0.680433	0.068861	0.781022	0.0616713	1.30632	0.000167844	0.016491	0.525295	0.307619	0.0761062	0.999518	-0.449189	0.382478
AT5g63410	0.0224671	0.857214	-0.208029	0.100008	0.287613	0.0325093	0.777376	0.68532	0.0830891	-0.140845	0.262138	-0.0698721	0.576294	0.314265	0.0144508	0.998539	0.11778	0.261509	0.937131	0.0923392	0.994908	-0.291798	0.563326	-0.495642	0.0830891	-0.067184	0.998878	0.968707	-0.522294	0.0481015	0.428458	0.184452	0.357485	0.367264	0.99999	-0.0709726	0.998539	-0.45511	0.11778	-0.384137	0.261509
AT5g63710	-0.180895	0.307649	-0.650259	0.00077206	-0.569681	0.00266084	0.419335	0.619484	0.999453	-0.20345	0.304829	0.110719	0.428071	0.136471	0.276965	0.774343	0.683023	0.999992	0.999999	-0.291614	0.776448	-0.317366	0.675449	-0.0805777	0.999453	-0.446809	0.537054	0.0198553	-0.78673	0.0103001	-0.366231	0.726717	-0.6804	0.0471845	0.0264278	-0.314169	0.774343	-0.339921	0.683023	-0.0257517	0.999992
AT5g63930	0.0808232	0.599098	0.52042	0.00447684	0.802463	4.53696e-05	0.405981	0.0367849	0.846688	0.0728265	0.603814	-0.0096558	0.929076	0.165931	0.153348	0.996898	0.995022	0.868298	1	0.090479	0.996365	-0.0851074	0.997502	-0.282043	0.846688	0.447593	0.344704	0.118501	0.354489	0.521053	0.729636	0.0249912	0.812118	0.00396217	0.0412392	0.0824823	0.996898	-0.0931041	0.995022	-0.175586	0.868298
AT5g65240	0.150103	0.187532	0.425224	0.000401524	0.319356	0.0140623	0.518308	0.914562	0.988409	-0.0220777	0.84504	0.106555	0.347494	0.191062	0.0951226	0.964557	0.761021	0.994615	0.885845	0.0435477	0.999778	-0.040959	0.999836	0.105867	0.988409	0.447302	0.0709891	0.353668	0.234162	0.682466	0.341434	0.342536	0.212801	0.803753	0.972787	-0.128633	0.964557	-0.21314	0.761021	-0.0845067	0.994615
AT5g65700	-0.608656	0.00623565	-2.01322	6.45413e-13	-1.54836	7.16703e-09	0.00031277	0.0418692	0.667355	-0.803392	0.000425286	-0.335435	0.122375	-0.0821608	0.702114	0.634986	0.179469	0.958906	0.986974	-0.273221	0.943736	-0.526496	0.510797	-0.464858	0.667355	-1.20983	0.00255809	1.32979e-05	-1.93106	6.30139e-07	-0.744968	0.17497	-1.21292	0.0034559	0.000242952	-0.467956	0.634986	-0.721231	0.179469	-0.253274	0.958906
AT5g65710	-0.00703596	0.981165	0.456859	0.177732	0.0196702	0.952927	0.897387	1	0.933365	-0.139261	0.676485	0.0467455	0.833394	0.315515	0.216926	0.996862	0.877508	0.963605	0.999642	-0.0537814	0.99999	-0.322551	0.958329	0.437189	0.933365	0.59612	0.794665	0.902346	0.141345	0.999312	0.158931	0.999323	-0.0270752	1	0.978453	-0.186006	0.996862	-0.454776	0.877508	-0.268769	0.963605
AT5g67200	0.186709	0.42694	0.231746	0.620171	-0.0370587	0.91048	0.999999	0.99241	0.996439	0.550649	0.106784	0.132799	0.488023	0.107217	0.470055	0.870203	0.809874	0.999998	0.938184	0.0539095	0.999968	0.0794917	0.999662	0.268805	0.996439	-0.318903	0.992138	0.999949	0.124529	0.999816	-0.587708	0.793091	-0.169858	0.997233	0.998363	0.41785	0.870203	0.443432	0.809874	0.0255821	0.999998
AT5g67280	0.00572191	0.975218	-0.418417	0.0196564	0.556421	0.00232671	0.55173	0.264551	0.00290264	0.401004	0.0250694	0.602517	0.0010605	0.375382	0.0354462	0.962678	0.999998	0.938707	0.625081	-0.596795	0.188584	-0.36966	0.688808	-0.974838	0.00290264	-0.81942	0.0186596	0.00160736	-0.793799	0.0247821	0.155417	0.988087	-0.0460962	0.999966	0.976477	-0.201514	0.962678	0.0256213	0.999998	0.227135	0.938707
At1g01080	-0.103906	0.349014	-1.21471	1.80965e-15	-0.513595	2.03973e-05	3.59588e-08	0.106575	0.000489707	-0.337092	0.00339611	-0.374136	0.00126758	-0.0506159	0.647221	0.999889	0.448515	0.313044	0.666246	0.27023	0.513939	-0.0532901	0.999341	-0.701112	0.000489707	-0.877615	9.17656e-06	2.16572e-05	-1.16409	1.00451e-08	-0.176502	0.864681	-0.139459	0.94569	0.047319	0.0370436	0.999889	-0.286476	0.448515	-0.32352	0.313044
At1g01300	-0.762638	0.000110866	-1.68736	4.49482e-08	-1.18381	0.000841657	0.0282947	0.840348	0.776692	-0.0408168	0.855443	-0.594149	0.000811156	-0.242203	0.160585	0.350002	0.977131	0.647284	0.134148	-0.168489	0.975788	-0.520435	0.274029	-0.503547	0.776692	-1.64654	0.000230339	0.00526355	-1.44516	0.000263132	-1.143	0.0618197	-0.589666	0.555495	0.121407	0.553332	0.350002	0.201386	0.977131	-0.351946	0.647284
At1g01430	-0.392339	0.240196	-1.20769	8.09814e-05	-1.63036	3.54154e-08	0.421861	0.0458578	0.862884	-0.116176	0.620611	0.29843	0.206984	0.204838	0.384172	0.805779	0.923836	0.999733	0.982845	-0.690769	0.531939	-0.597177	0.678899	0.422665	0.862884	-1.09152	0.0465775	0.00193386	-1.41253	0.00419215	-1.51418	0.000705514	-1.92879	1.26393e-05	3.19924e-05	-0.414606	0.805779	-0.321014	0.923836	0.0935919	0.999733
At1g01550	0.127128	0.307938	0.178719	0.153684	-0.0345846	0.78054	0.99968	0.938114	0.824635	0.279563	0.0276507	0.189518	0.130768	0.213355	0.0898121	0.995348	0.998925	0.999993	0.951412	-0.0623898	0.999193	-0.0862269	0.996205	0.213304	0.824635	-0.100843	0.992124	1	-0.0346358	0.999955	-0.314147	0.475316	-0.224103	0.792883	0.715214	0.0900444	0.995348	0.0662073	0.998925	-0.0238371	0.999993
At1g02300	0.0452994	0.691694	-1.10146	1.4415e-12	0.149397	0.194169	8.10369e-08	0.986659	7.9357e-09	-0.0464038	0.684589	0.384844	0.00133673	0.437923	0.000315271	0.0955376	0.0432264	0.999447	0.992521	-0.339545	0.296354	-0.392624	0.160157	-1.25085	7.9357e-09	-1.05505	6.28648e-07	1.05654e-10	-1.53938	7.62127e-11	0.195801	0.825826	-0.235447	0.687228	0.477157	-0.431248	0.0955376	-0.484327	0.0432264	-0.0530786	0.999447
At1g02500	-0.00824054	0.915269	1.71661	6.97543e-29	0.547776	2.77535e-09	4.10956e-11	6.37909e-05	4.11762e-11	0.212522	0.00794549	0.228338	0.00453688	-0.251938	0.00188612	0.99999	0.001108	0.000688106	0.342159	-0.236578	0.268592	0.243698	0.239021	1.16883	4.11762e-11	1.50408	4.10956e-11	4.10956e-11	1.96855	4.10956e-11	0.335254	0.0367986	0.319438	0.0531316	1.74556e-08	-0.0158157	0.99999	0.464461	0.001108	0.480276	0.000688106
At1g02780	-0.0854838	0.499608	-0.748303	2.05256e-07	-0.328173	0.0117132	0.00590893	0.747616	0.18812	-0.675905	1.68057e-06	-0.428691	0.00124155	-0.298574	0.0211835	0.732793	0.292037	0.977121	0.0191358	0.343207	0.395895	0.21309	0.835865	-0.42013	0.18812	-0.0723981	0.998485	0.47629	-0.449729	0.133983	0.347732	0.381182	0.100518	0.992863	0.999981	-0.247214	0.732793	-0.377331	0.292037	-0.130117	0.977121
At1g02890	-0.0699488	0.539885	0.440121	0.000288806	0.17769	0.142968	0.0280286	0.663649	0.606593	0.163319	0.155591	0.189398	0.100698	0.156339	0.173689	0.999983	1	0.999946	0.693698	-0.259346	0.590904	-0.226288	0.720054	0.26243	0.606593	0.276802	0.520997	0.625388	0.283782	0.493373	0.0143714	0.999999	-0.0117076	1	0.999995	-0.0260791	0.999983	0.00697993	1	0.033059	0.999946
At1g02910	-0.399383	0.0196346	-0.501094	0.00139866	-0.0220202	0.88851	0.997348	0.56615	0.245054	-0.37505	0.0145555	-0.140348	0.348323	-0.214997	0.153172	0.871128	0.972402	0.999203	0.999998	-0.259036	0.851277	-0.184387	0.960709	-0.479073	0.245054	-0.126043	0.990492	0.525096	-0.286097	0.747604	0.35303	0.577474	0.118328	0.993727	0.945792	-0.234703	0.871128	-0.160054	0.972402	0.074649	0.999203
At1g02920	0.536433	0.00195624	2.22515	5.95745e-19	3.99026	1.12475e-30	2.42413e-08	4.10956e-11	7.16488e-09	1.16798	2.95778e-09	0.227011	0.17396	0.275472	0.100334	0.00225932	0.0043146	0.999943	0.0897082	0.309421	0.768374	0.260961	0.871	-1.76511	7.16488e-09	1.05717	0.000443725	2.16361e-10	1.94967	4.18068e-10	2.82228	4.10962e-11	3.76325	4.10956e-11	4.10956e-11	0.940967	0.00225932	0.892506	0.0043146	-0.0484609	0.999943
At1g02930	0.408929	0.0332466	1.97403	1.00098e-14	4.08703	1.80078e-28	3.41567e-06	4.10956e-11	1.60051e-09	1.09363	3.03515e-07	0.329902	0.0836013	0.340496	0.0744031	0.0592678	0.0653023	1	0.118159	0.0790274	0.999663	0.0684336	0.999834	-2.113	1.60051e-09	0.880402	0.0187746	1.13881e-06	1.63353	1.32013e-06	2.9934	4.11061e-11	3.75713	4.10956e-11	4.10956e-11	0.763726	0.0592678	0.753133	0.0653023	-0.0105938	1
At1g02950	-0.172844	0.702909	0.380371	0.403417	-0.235371	0.464075	0.950581	0.999997	0.869486	-0.495526	0.186279	-0.383332	0.303835	-0.334427	0.27249	0.999928	0.999333	0.999998	0.993092	0.210488	0.999088	0.161583	0.999643	0.615743	0.869486	0.875897	0.660012	0.773306	0.714799	0.769423	0.260155	0.994181	0.147961	0.999608	0.999908	-0.112194	0.999928	-0.161099	0.999333	-0.0489048	0.999998
At1g03220	0.217854	0.0656412	2.67539	1.21755e-29	2.32645	1.06165e-26	4.10956e-11	4.10956e-11	0.288707	0.0254282	0.827225	-0.439292	0.000382552	-0.0260259	0.823232	0.0670859	0.99957	0.13627	0.847336	0.657146	0.00248576	0.24388	0.673586	0.348944	0.288707	2.64996	4.10956e-11	4.10956e-11	2.70142	4.10956e-11	2.30102	4.10956e-11	2.76574	4.10956e-11	4.10956e-11	0.46472	0.0670859	0.0514542	0.99957	-0.413266	0.13627
At1g03280	-0.284286	0.312987	-0.284473	0.245594	-0.244533	0.383945	1	0.999998	0.999997	-0.394822	0.0551626	0.153887	0.477984	-0.082823	0.674485	0.427807	0.861466	0.960337	0.999414	-0.438173	0.802669	-0.201463	0.990018	-0.0399391	0.999997	0.110349	0.999096	0.742497	-0.20165	0.984908	0.150288	0.997439	-0.398421	0.856772	0.996383	-0.548709	0.427807	-0.311999	0.861466	0.236711	0.960337
At1g03310	-0.291257	0.0764132	-1.04312	1.08247e-07	-0.585049	0.00063856	0.0259137	0.789647	0.380766	-0.686546	8.41519e-05	-0.230383	0.158739	-0.326663	0.0477207	0.355317	0.615688	0.998188	0.515987	-0.0608735	0.999805	0.0354066	0.999987	-0.458073	0.380766	-0.356576	0.651461	0.0126331	-0.716459	0.0385289	0.101497	0.997668	-0.354666	0.630308	0.865111	-0.456162	0.355317	-0.359882	0.615688	0.09628	0.998188
At1g03400	-0.332595	0.0104936	-0.967071	2.9037e-10	-0.523992	0.00010833	0.00920964	0.887599	0.142928	-0.646593	3.69419e-06	-0.379022	0.00383689	-0.439977	0.0009191	0.660453	0.85137	0.999332	0.493134	0.0464275	0.999823	0.107382	0.99021	-0.44308	0.142928	-0.320478	0.470224	0.0193717	-0.527095	0.0479255	0.122602	0.982197	-0.144969	0.963101	0.996879	-0.267571	0.660453	-0.206617	0.85137	0.0609543	0.999332
At1g03630	-0.258229	0.0828725	-2.74401	4.88561e-24	-2.01972	3.22953e-19	6.26397e-11	3.05213e-10	0.0148993	-1.2091	4.05385e-11	-0.815659	8.25687e-07	-0.637146	5.99008e-05	0.410896	0.0786956	0.953341	0.000364973	0.55743	0.0925355	0.378917	0.453389	-0.724297	0.0148993	-1.53491	2.83594e-08	9.47775e-11	-2.10687	6.4253e-11	-0.810613	0.00328369	-1.20406	4.92465e-06	2.07674e-07	-0.393445	0.410896	-0.571959	0.0786956	-0.178513	0.953341
At1g03680	-0.203727	0.0830666	-2.1985	1.22884e-25	-2.40497	1.70641e-27	4.1096e-11	4.10956e-11	0.802124	-0.459188	0.000207012	-0.618478	1.76271e-06	-0.282815	0.017496	0.923479	0.8868	0.324826	0.624073	0.414751	0.130164	0.0790875	0.996517	0.206467	0.802124	-1.73931	4.1195e-11	4.42254e-11	-1.91568	4.1098e-11	-1.94578	4.10969e-11	-1.78649	4.11321e-11	4.10956e-11	0.159291	0.923479	-0.176373	0.8868	-0.335663	0.324826
At1g03850	0.560031	6.31763e-05	1.48719	1.71684e-17	1.60098	7.65662e-18	2.76433e-05	4.52633e-06	0.982904	0.0123113	0.923754	-0.138187	0.233136	0.136258	0.23963	0.950354	0.978325	0.541341	0.0429741	0.698218	0.00226365	0.423773	0.153828	-0.11379	0.982904	1.47488	5.10629e-10	1.52414e-10	1.35093	9.94864e-10	1.58867	2.28288e-10	1.73917	1.50463e-10	3.20153e-10	0.150499	0.950354	-0.123947	0.978325	-0.274445	0.541341
At1g04930	0.123929	0.557845	0.650981	0.00345564	0.656325	0.0032231	0.491286	0.480116	1	0.230205	0.278787	-0.153835	0.41041	-0.0214054	0.903508	0.742321	0.939075	0.995099	0.999166	0.277764	0.917471	0.145334	0.994546	-0.00534371	1	0.420777	0.715741	0.0649487	0.672387	0.160565	0.42612	0.704951	0.81016	0.0621197	0.154438	0.38404	0.742321	0.25161	0.939075	-0.13243	0.995099
At1g04980	0.228481	0.164994	-0.342962	0.0302542	0.658936	0.000167634	0.12737	0.427912	0.000575423	0.520828	0.0022903	0.179386	0.249108	0.1209	0.435664	0.648688	0.481832	0.999798	0.797275	0.0490949	0.999925	0.107581	0.996625	-1.0019	0.000575423	-0.86379	0.00407094	0.175436	-0.463862	0.287907	0.138108	0.99042	0.47955	0.281441	0.173309	0.341442	0.648688	0.399928	0.481832	0.0584862	0.999798
At1g05170	0.203353	0.151845	0.580912	5.662e-05	0.330265	0.0159787	0.379434	0.985666	0.76393	-0.0563054	0.673017	0.0236518	0.859198	0.159488	0.234693	0.998111	0.857941	0.978132	0.757646	0.179701	0.936349	0.0438654	0.999911	0.250647	0.76393	0.637217	0.0156018	0.0483638	0.421424	0.234747	0.386571	0.323598	0.306613	0.580295	0.942223	-0.0799573	0.998111	-0.215793	0.857941	-0.135836	0.978132
At1g05270	0.065075	0.708444	0.0717643	0.680103	0.096734	0.578622	1	0.999995	0.999998	-0.0691045	0.691319	0.190083	0.25238	0.259406	0.120351	0.884384	0.740095	0.999661	0.993769	-0.125008	0.994951	-0.194331	0.963464	-0.0249696	0.999998	0.140869	0.992196	0.996099	-0.187642	0.968535	0.165838	0.98363	-0.0933493	0.998739	0.983159	-0.259188	0.884384	-0.328511	0.740095	-0.0693228	0.999661
At1g05340	0.84478	5.39333e-05	3.24398	1.42224e-22	3.86684	5.75974e-26	1.62901e-10	5.92904e-11	0.213796	1.45009	2.85237e-09	0.863584	0.000186191	0.616037	0.00227014	0.361306	0.0459095	0.953952	0.267825	-0.0188035	1	0.228744	0.95766	-0.622868	0.213796	1.79389	6.06847e-07	8.49686e-10	2.62794	6.47067e-11	2.41675	2.50408e-10	3.00326	5.96727e-11	5.92519e-11	0.586506	0.361306	0.834053	0.0459095	0.247547	0.953952
At1g05680	0.339427	0.144811	1.72868	6.56185e-11	1.84568	2.36658e-10	0.000575811	0.000380102	0.998885	0.100962	0.704149	0.299243	0.150523	0.589116	0.00604591	0.990997	0.690349	0.915089	0.983068	0.0401845	0.999994	-0.249688	0.96362	-0.116995	0.998885	1.62772	0.000188377	0.000150452	1.13957	0.00356164	1.74472	0.000126337	1.54644	0.000108599	0.00222387	-0.198281	0.990997	-0.488154	0.690349	-0.289873	0.915089
At1g05700	0.201303	0.365518	0.464292	0.0452639	0.699998	0.0339421	0.952779	0.768632	0.987682	0.196713	0.442456	0.135471	0.45427	0.294402	0.0883765	0.999949	0.999432	0.984712	1	0.0658321	0.999886	-0.0930991	0.999283	-0.235706	0.987682	0.267579	0.963116	0.844884	0.16989	0.987908	0.503285	0.798284	0.564527	0.613824	0.848558	0.0612424	0.999949	-0.0976888	0.999432	-0.158931	0.984712
At1g06400	0.0845814	0.266756	-0.261175	0.00104641	-0.0840432	0.269777	0.0235437	0.613718	0.562379	-0.11441	0.134868	0.153957	0.0459867	-0.0367961	0.627395	0.137084	0.977586	0.48092	0.433235	-0.069376	0.986396	0.121378	0.862966	-0.177132	0.562379	-0.146765	0.740424	0.00354024	-0.224379	0.300254	0.0303673	0.999732	-0.238001	0.240123	0.997722	-0.268368	0.137084	-0.0776143	0.977586	0.190754	0.48092
At1g06620	-0.0636734	0.685885	0.846516	1.49754e-06	-0.987907	5.42803e-08	0.00179748	0.00146678	5.53809e-10	0.779191	6.97592e-06	0.0519062	0.741562	0.0135747	0.931238	0.0210827	0.0129992	0.999977	0.00464346	-0.11558	0.99507	-0.0772481	0.999281	1.83442	5.53809e-10	0.0673255	0.999632	0.00890547	0.832942	0.00532	-1.7671	1.6219e-09	-1.03981	0.000259357	0.000465739	0.727285	0.0210827	0.765616	0.0129992	0.0383315	0.999977
At1g06840	0.00421137	0.982149	-0.00210079	0.990381	0.579177	0.00180005	1	0.236162	0.190091	-0.254829	0.180709	-0.293623	0.0494125	0.152237	0.299696	0.999982	0.526884	0.271353	0.921861	0.297834	0.805005	-0.148025	0.988434	-0.581278	0.190091	0.252728	0.917987	0.788036	-0.154338	0.98279	0.834006	0.0249858	0.8728	0.00498554	0.422422	0.038794	0.999982	-0.407066	0.526884	-0.44586	0.271353
At1g07140	-0.0820205	0.316117	-0.0456825	0.575379	0.408077	5.67566e-06	0.999549	0.00105496	0.00290378	-0.200642	0.0164837	-0.418203	3.63766e-06	-0.170727	0.03985	0.414595	0.999826	0.273884	0.904058	0.336182	0.0527901	0.0887066	0.970788	-0.45376	0.00290378	0.154959	0.754898	0.0231676	0.125045	0.882933	0.608719	3.03052e-05	0.82628	2.80564e-08	7.629e-05	0.217561	0.414595	-0.0299146	0.999826	-0.247476	0.273884
At1g07320	-0.0557131	0.691794	-1.00092	1.25291e-08	-1.39981	4.2959e-11	0.000332803	1.71794e-06	0.480422	-0.478918	0.00122747	-0.811761	4.3203e-07	-0.443808	0.00255661	0.548257	0.999974	0.436915	0.283371	0.756048	0.00463163	0.388095	0.377041	0.398895	0.480422	-0.521999	0.123676	0.936357	-0.557109	0.0842684	-0.920894	0.00133153	-0.588051	0.0930431	0.000794105	0.332843	0.548257	-0.0351096	0.999974	-0.367953	0.436915
At1g07550	0.223913	0.703459	0.435469	0.305539	0.684694	0.257294	0.99956	0.991229	0.99903	-0.927053	0.0731094	0.435085	0.463678	0.00995953	0.980832	0.480569	0.66357	0.988351	0.639822	-0.211172	0.999784	0.213954	0.999536	-0.249225	0.99903	1.36252	0.309361	1	0.425509	0.971846	1.61175	0.318746	0.249609	0.999512	0.92102	-1.36214	0.480569	-0.937012	0.66357	0.425126	0.988351
At1g07560	0.329307	0.451352	0.734087	0.0237829	-0.64641	0.0258112	0.97028	0.416382	0.0262652	0.148509	0.732887	-0.0109135	0.962531	-0.328053	0.101009	0.999436	0.909549	0.892931	0.999645	0.34022	0.980444	0.65736	0.729393	1.3805	0.0262652	0.585578	0.87178	0.395973	1.06214	0.0673389	-0.794919	0.62972	-0.635497	0.493677	0.927357	0.159423	0.999436	0.476562	0.909549	0.317139	0.892931
At1g07630	0.0420359	0.707404	1.18111	8.28591e-15	1.11192	7.31247e-14	2.58366e-08	1.32788e-07	0.99782	-0.104038	0.354516	-0.0519732	0.642709	-0.142904	0.205052	0.999447	0.999868	0.992134	0.937742	0.0940092	0.990833	0.184939	0.847209	0.0691909	0.99782	1.28515	8.59859e-10	2.83194e-09	1.32401	3.70169e-10	1.21596	4.22299e-09	1.16389	1.43719e-08	1.71251e-09	-0.0520649	0.999447	0.0388654	0.999868	0.0909303	0.992134
At1g07790	-0.23021	0.147819	-2.7903	2.99645e-24	-2.94046	2.60319e-25	4.11002e-11	4.1096e-11	0.983739	-0.81093	3.47232e-06	-0.916409	3.01876e-07	-0.713308	3.0848e-05	0.996813	0.997794	0.94073	0.11013	0.686198	0.0349662	0.483098	0.264481	0.150162	0.983739	-1.97937	8.93945e-11	3.17425e-10	-2.07699	5.08702e-11	-2.12953	4.52629e-11	-2.02405	6.42927e-11	4.19628e-11	0.105479	0.996813	-0.097622	0.997794	-0.203101	0.94073
At1g07890	0.0472037	0.658114	0.705315	1.53039e-08	0.061166	0.566607	0.000731561	0.999999	0.000993342	0.471044	4.47874e-05	0.624027	2.62922e-07	0.0693696	0.515931	0.909307	0.0966659	0.00645162	0.0685613	-0.576824	0.00412413	-0.0221659	0.99999	0.644149	0.000993342	0.234271	0.626735	0.994129	0.635946	0.00118705	-0.409878	0.0853144	-0.562861	0.00547431	1	-0.152983	0.909307	0.401675	0.0966659	0.554658	0.00645162
At1g07940	-0.169249	0.194135	-0.476471	0.000504337	-0.733048	5.24036e-07	0.54575	0.0347647	0.721231	-0.530245	0.000131372	-0.811866	5.47013e-08	-0.391246	0.00365049	0.63605	0.972429	0.20779	0.365318	0.642617	0.0105522	0.221997	0.825478	0.256577	0.721231	0.0537741	0.99968	0.448148	-0.0852249	0.997046	-0.202803	0.873473	0.0788182	0.997963	0.426756	0.281621	0.63605	-0.138999	0.972429	-0.42062	0.20779
At1g08380	-0.0843779	0.541821	-2.9263	6.13759e-28	-2.83938	2.62544e-27	4.10956e-11	4.10956e-11	0.997623	-0.659523	1.30081e-05	-0.934705	8.66388e-09	-0.866135	5.56593e-08	0.717382	0.893708	0.99924	0.0494159	0.850327	0.000760557	0.781757	0.00237606	-0.0869205	0.997623	-2.26678	4.10987e-11	4.15196e-11	-2.06017	4.12187e-11	-2.17986	4.11101e-11	-1.90468	4.31664e-11	4.16872e-11	0.275182	0.717382	0.206611	0.893708	-0.0685702	0.99924
At1g08450	0.653813	0.000104617	-0.0178934	0.909175	0.470668	0.00391185	0.0400315	0.960697	0.248923	0.462661	0.00451649	-0.145903	0.354164	-0.145301	0.356139	0.0806453	0.0811593	1	0.952983	0.799716	0.00806019	0.799114	0.00812526	-0.488562	0.248923	-0.480554	0.2655	0.991967	0.127407	0.99214	0.00800772	1	0.616572	0.0740683	0.0745468	0.608564	0.0806453	0.607961	0.0811593	-0.000602469	1
At1g08500	-0.200434	0.280144	-0.333873	0.109993	-0.126108	0.495349	0.996522	0.999726	0.973824	-0.317525	0.0897572	-0.144129	0.436142	-0.464753	0.0144532	0.984722	0.992748	0.81794	0.997525	-0.0563049	0.99993	0.264319	0.909933	-0.207765	0.973824	-0.0163486	1	0.982438	0.13088	0.996826	0.191416	0.976328	0.0180213	1	0.781587	-0.173395	0.984722	0.147228	0.992748	0.320623	0.81794
At1g08570	0.111229	0.749297	0.228086	0.35977	-0.501087	0.0917502	0.999723	0.734233	0.39762	-0.442671	0.214051	0.168341	0.406632	-0.121228	0.583047	0.641599	0.964511	0.915081	0.855509	-0.0571118	0.999989	0.232457	0.991403	0.729173	0.39762	0.670757	0.609465	0.999957	0.349314	0.883733	-0.0584165	0.999993	-0.669428	0.406253	0.8842	-0.611011	0.641599	-0.321443	0.964511	0.289569	0.915081
At1g08590	0.134379	0.487952	0.0476824	0.79492	-0.103134	0.574426	0.999475	0.945902	0.99167	0.315277	0.0899343	0.281573	0.128862	0.445712	0.0179786	0.999994	0.99576	0.987742	0.983196	-0.147195	0.993429	-0.311333	0.847131	0.150817	0.99167	-0.267595	0.90334	0.943259	-0.398029	0.639263	-0.418411	0.588728	-0.384708	0.671757	0.289947	0.0337034	0.999994	-0.130435	0.99576	-0.164138	0.987742
At1g08980	0.0646396	0.713075	-1.43168	5.60071e-11	-0.642043	0.00100018	2.18458e-06	0.0762852	0.0339602	-0.106269	0.545912	0.077025	0.661334	0.0405067	0.81768	0.975737	0.991041	0.99999	0.982175	-0.0123854	1	0.0241329	0.999999	-0.789641	0.0339602	-1.32541	2.64172e-05	1.81938e-06	-1.47219	3.11785e-06	-0.535774	0.298506	-0.719068	0.0679731	0.0949544	-0.183294	0.975737	-0.146776	0.991041	0.0365183	0.99999
At1g09070	0.128619	0.474739	1.84503	2.17192e-14	1.02906	4.13736e-07	1.32031e-07	0.00957751	0.0244929	0.450904	0.0145949	0.262702	0.147305	0.222652	0.218115	0.975255	0.944013	0.999985	0.796913	-0.134083	0.994675	-0.0940324	0.999016	0.815968	0.0244929	1.39412	1.44283e-05	9.47166e-07	1.62237	5.26663e-07	0.578154	0.216839	0.766355	0.0410348	0.027113	0.188201	0.975255	0.228252	0.944013	0.0400504	0.999985
At1g09640	0.135512	0.172806	0.312566	0.00239381	-0.0328155	0.739261	0.7964	0.828421	0.145331	0.256259	0.0116162	-0.0778229	0.43102	0.378325	0.000308007	0.171653	0.949714	0.0208485	0.951926	0.213335	0.641812	-0.242813	0.505613	0.345382	0.145331	0.0563076	0.998505	0.0703738	-0.0657587	0.996866	-0.289074	0.310991	0.0450075	0.999494	0.0488423	0.334082	0.171653	-0.122066	0.949714	-0.456148	0.0208485
At1g09970	-0.0727056	0.557299	1.5387	1.44424e-17	1.02728	2.76067e-11	5.57784e-11	7.70837e-07	0.0521907	1.39257	7.31177e-16	1.08484	4.9485e-12	0.26959	0.032889	0.49485	4.72456e-07	0.000271437	3.56457e-10	-1.15754	2.25976e-07	-0.342295	0.374979	0.511424	0.0521907	0.146129	0.958718	0.113179	1.26911	2.07559e-08	-0.365295	0.303797	-0.0575595	0.999446	0.000821632	0.307735	0.49485	1.12298	4.72456e-07	0.815245	0.000271437
At1g10140	-0.0768903	0.679045	0.591933	0.00228429	0.71155	0.000315086	0.12558	0.0427746	0.997348	0.306775	0.102748	0.403826	0.033254	0.186822	0.316617	0.999027	0.997312	0.960558	0.685726	-0.480716	0.450123	-0.263712	0.912979	-0.119617	0.997348	0.285158	0.882869	0.978709	0.405111	0.634194	0.404775	0.635013	0.307724	0.845623	0.351675	-0.0970506	0.999027	0.119954	0.997312	0.217004	0.960558
At1g10340	0.532121	0.0154721	-0.0140411	0.947611	1.2381	3.47846e-07	0.464672	0.193982	0.00154608	0.33744	0.118551	0.629244	0.00460996	0.336306	0.139515	0.925327	1	0.9319	0.986719	-0.0971234	0.999505	0.195814	0.987934	-1.25214	0.00154608	-0.351481	0.849594	0.283832	-0.350348	0.865066	0.900659	0.0454674	0.608855	0.342767	0.0549614	-0.291804	0.925327	0.00113348	1	0.292937	0.9319
At1g10760	-0.366992	0.00484385	-2.15048	2.23419e-23	-0.324628	0.0168557	6.34978e-11	0.999899	6.36131e-11	-0.321462	0.0128202	-0.204179	0.107737	-0.17657	0.162948	0.985046	0.962352	0.999986	0.999835	-0.162813	0.938961	-0.190422	0.887556	-1.82585	6.36131e-11	-1.82902	6.29867e-11	6.26716e-11	-1.97391	6.26569e-11	-0.00316593	1	-0.120449	0.985073	0.963207	-0.117283	0.985046	-0.144893	0.962352	-0.0276094	0.999986
At1g10840	-0.0524213	0.690675	-0.912445	4.71691e-09	-0.99034	5.11149e-10	0.000311927	7.301e-05	0.998231	0.111743	0.397523	0.00223648	0.986445	0.0684805	0.603358	0.991231	0.999899	0.99919	0.94829	-0.0546578	0.999683	-0.120902	0.986243	0.0778944	0.998231	-1.02419	1.39079e-05	0.000113169	-0.980926	3.21222e-05	-1.10208	3.01299e-06	-0.992576	2.56654e-05	7.06784e-06	0.109506	0.991231	0.0432624	0.999899	-0.066244	0.99919
At1g10860	0.0600835	0.856289	0.228205	0.429945	0.53112	0.118691	0.998721	0.90842	0.980439	-0.499929	0.140789	-0.250811	0.19812	-0.0951338	0.640262	0.984967	0.895252	0.992507	0.82944	0.310894	0.96084	0.155217	0.998445	-0.302915	0.980439	0.728134	0.558931	0.725381	0.323339	0.935055	1.03105	0.264958	0.781931	0.338676	0.589609	-0.249118	0.984967	-0.404795	0.895252	-0.155677	0.992507
At1g10940	0.137596	0.304173	-0.22594	0.0942295	0.263058	0.0524272	0.390951	0.98462	0.113107	0.234334	0.08292	0.356088	0.0096202	0.246008	0.0690919	0.98656	1	0.991507	0.995338	-0.218492	0.851344	-0.108412	0.992083	-0.488998	0.113107	-0.460275	0.156549	0.0342332	-0.471948	0.13755	0.028723	0.999988	-0.0930305	0.99612	0.999999	-0.121753	0.98656	-0.0116736	1	0.11008	0.991507
At1g11260	-0.187858	0.340859	-1.32407	3.72418e-06	-1.31666	2.57996e-07	0.0105017	0.00453862	1	-0.40093	0.0456775	0.0653484	0.765945	-0.836955	9.14509e-05	0.60747	0.615754	0.038181	0.970903	-0.253206	0.952929	0.649097	0.195096	-0.00740826	1	-0.923142	0.0602095	0.00176633	-0.487117	0.648271	-0.915734	0.033988	-1.38201	0.000669114	0.578141	-0.466278	0.60747	0.436025	0.615754	0.902304	0.038181
At1g11310	0.270489	0.0177662	0.633728	4.81015e-07	1.15977	9.93806e-14	0.203096	1.41016e-05	0.0217919	-0.91559	3.97676e-11	-0.82779	7.40428e-10	-0.413522	0.000452411	0.993061	0.0258755	0.103202	7.68822e-09	1.09828	6.08196e-08	0.684011	0.000777516	-0.526046	0.0217919	1.54932	6.4349e-11	7.51645e-11	1.04725	2.02999e-07	2.07536	6.26361e-11	1.98756	6.26366e-11	6.52045e-11	-0.0878003	0.993061	-0.502068	0.0258755	-0.414268	0.103202
At1g11340	0.181988	0.691842	0.473456	0.239898	-0.576009	0.0851457	0.996244	0.746951	0.335658	-0.0538024	0.92366	-0.275608	0.398731	-0.0371462	0.888399	0.999259	1	0.99173	0.99942	0.457596	0.960178	0.219135	0.998147	1.04947	0.335658	0.527259	0.969206	0.681403	0.510603	0.883961	-0.522207	0.962088	-0.300402	0.984463	0.781483	0.221805	0.999259	-0.0166561	1	-0.238461	0.99173
At1g11350	-0.277601	0.210581	-1.36585	3.97412e-07	-0.186515	0.489652	0.0157883	0.999816	0.0199007	-0.593596	0.00628403	-1.01798	1.15352e-05	-0.168267	0.42145	0.699005	0.697043	0.059901	0.898887	0.740378	0.158507	-0.109334	0.999124	-1.17933	0.0199007	-0.772253	0.150543	0.871574	-1.19758	0.004557	0.407081	0.83391	0.831464	0.15912	1	0.424383	0.699005	-0.425329	0.697043	-0.849712	0.059901
At1g11580	-0.110758	0.314854	0.477739	5.57101e-05	0.116231	0.291767	0.00456544	0.684261	0.195795	0.740348	9.32401e-09	0.570893	2.83031e-06	0.250249	0.0258141	0.880219	0.0283577	0.314643	1.46575e-05	-0.68165	0.000666198	-0.361007	0.197029	0.361509	0.195795	-0.262609	0.537196	0.990356	0.22749	0.682249	-0.624118	0.00222918	-0.454662	0.0512119	0.952474	0.169456	0.880219	0.490099	0.0283577	0.320643	0.314643
At1g11860	-0.0130431	0.94927	-2.0789	3.52249e-14	-1.852	1.88405e-12	3.36944e-08	6.2867e-07	0.96871	-0.752817	0.000523885	-0.54515	0.00995778	-0.503811	0.0167437	0.978714	0.953639	0.999991	0.12431	0.532107	0.447199	0.490768	0.537372	-0.226898	0.96871	-1.32608	0.000364489	2.97884e-05	-1.57509	1.78343e-05	-1.09919	0.00460344	-1.30685	0.000456165	0.000281115	-0.207667	0.978714	-0.249006	0.953639	-0.0413393	0.999991
At1g12000	0.330458	0.0157316	0.312281	0.016119	0.880324	7.57365e-08	0.999999	0.0651474	0.0433138	0.0619355	0.623687	0.0963511	0.446073	0.202239	0.113165	0.99996	0.967873	0.990804	0.682624	0.234107	0.792166	0.128219	0.980713	-0.568043	0.0433138	0.250345	0.720353	0.826612	0.110042	0.989038	0.818389	0.000887848	0.783973	0.00159504	0.0088291	-0.0344157	0.99996	-0.140303	0.967873	-0.105888	0.990804
At1g12090	0.106003	0.620449	-3.38692	9.76851e-21	-2.57628	2.44389e-17	3.43087e-11	1.00025e-10	0.0518218	-0.678465	0.009919	0.0134257	0.940158	-0.421223	0.0223917	0.238361	0.95916	0.521147	0.185098	0.0925777	0.999408	0.527226	0.4144	-0.810641	0.0518218	-2.70846	1.66528e-09	3.42772e-11	-2.9657	3.47279e-11	-1.89782	4.42897e-06	-2.58971	4.61264e-11	2.34185e-09	-0.691891	0.238361	-0.257243	0.95916	0.434648	0.521147
At1g12110	-0.7546	5.45132e-07	-0.98043	9.77138e-10	-0.99117	7.22253e-10	0.833587	0.804972	1	-0.25647	0.0586388	0.436402	0.00178341	-0.0370129	0.781471	0.00658585	0.849511	0.135991	0.102111	-1.191	7.00311e-07	-0.717587	0.00442514	0.01074	1	-0.72396	0.00398808	7.97343e-09	-0.943417	8.30948e-05	-0.7347	0.00334256	-1.42757	6.45055e-09	6.7984e-05	-0.692873	0.00658585	-0.219458	0.849511	0.473415	0.135991
At1g12240	-0.339606	0.0102589	0.33903	0.0210675	0.437576	0.00118596	0.0102404	0.000992334	0.995324	1.94086	1.13826e-19	1.25549	2.11262e-13	0.604442	1.72447e-05	0.00658912	3.61362e-08	0.00855304	5.92504e-11	-1.5951	1.61967e-10	-0.944048	4.38982e-05	-0.0985452	0.995324	-1.60183	1.17612e-09	0.000201536	-0.265411	0.733303	-1.50329	1.45129e-09	-0.817919	0.000474239	0.937888	0.685369	0.00658912	1.33642	3.61362e-08	0.651053	0.00855304
At1g12460	0.0158254	0.924142	0.0509033	0.779907	0.171272	0.350052	0.999991	0.987429	0.99685	-0.543751	0.026002	-0.099981	0.439457	0.0658466	0.609712	0.561134	0.225877	0.939119	0.386558	0.115806	0.993218	-0.0500213	0.999881	-0.120369	0.99685	0.594655	0.355585	0.982765	-0.0149433	1	0.715024	0.177646	0.271253	0.821153	0.996678	-0.44377	0.561134	-0.609598	0.225877	-0.165828	0.939119
At1g12520	-0.160023	0.263998	0.554863	0.000957595	0.0288057	0.839721	0.017254	0.933509	0.15064	-0.637366	3.88403e-05	-0.342216	0.0192953	0.250843	0.0825805	0.682758	0.000660376	0.0499307	0.181654	0.182192	0.942462	-0.410866	0.329201	0.526057	0.15064	1.19223	1.14347e-05	0.00131334	0.30402	0.708745	0.666171	0.0192157	0.371021	0.443063	0.875924	-0.29515	0.682758	-0.888208	0.000660376	-0.593058	0.0499307
At1g12900	-0.266433	0.0983302	-3.26662	2.8618e-27	-3.14915	1.6495e-26	4.10956e-11	4.10956e-11	0.994959	-0.939137	2.21567e-07	-0.853305	1.60337e-06	-0.575303	0.0006264	0.998867	0.586551	0.814689	0.0442525	0.586872	0.10993	0.30887	0.739267	-0.117473	0.994959	-2.32748	4.13517e-11	4.11627e-11	-2.69132	4.10966e-11	-2.21001	4.27317e-11	-2.29584	4.15167e-11	4.11011e-11	-0.0858314	0.998867	-0.363834	0.586551	-0.278002	0.814689
At1g13080	-0.379264	0.00932062	-1.02831	4.08652e-08	-1.33361	1.47745e-13	0.0390511	0.000129234	0.682817	-0.577612	6.88162e-05	0.0260079	0.845787	-0.286758	0.0359492	0.0266644	0.636827	0.562277	0.9069	-0.405272	0.305593	-0.0925061	0.996706	0.305294	0.682817	-0.450702	0.26796	7.79632e-05	-0.741556	0.0096281	-0.755996	0.00257631	-1.35962	3.92022e-08	1.48088e-05	-0.60362	0.0266644	-0.290854	0.636827	0.312766	0.562277
At1g13260	0.240408	0.0646601	-0.790432	8.0942e-08	-0.887003	4.80228e-09	6.95002e-06	9.73172e-07	0.99443	-0.33427	0.0113188	-0.510259	0.000192062	-0.202041	0.118777	0.923476	0.976844	0.53146	0.02734	0.750666	0.00151072	0.442449	0.156316	0.0965715	0.99443	-0.456162	0.133375	0.631385	-0.58839	0.0222691	-0.552734	0.0376386	-0.376745	0.30784	0.00473251	0.175989	0.923476	-0.132228	0.976844	-0.308217	0.53146
At1g13340	0.121569	0.391771	3.11406	1.98133e-28	3.06819	4.0295e-28	6.26361e-11	6.26361e-11	0.999906	0.509579	0.00116359	0.381098	0.00912057	0.588563	0.000109506	0.98841	0.998823	0.901441	0.415453	-0.259529	0.781827	-0.466995	0.194648	0.0458625	0.999906	2.60448	6.26363e-11	6.26361e-11	2.52549	6.26363e-11	2.55862	6.26363e-11	2.6871	6.26361e-11	6.26363e-11	0.128481	0.98841	-0.0789841	0.998823	-0.207465	0.901441
At1g13440	0.0125188	0.907825	-0.477335	4.55513e-05	-1.12072	1.59577e-14	0.0251941	1.15667e-08	0.00123279	-0.592239	1.05317e-06	-0.498513	2.32103e-05	-0.115242	0.289003	0.989412	0.0315459	0.136904	0.0027684	0.511032	0.0172095	0.127761	0.958678	0.643387	0.00123279	0.114905	0.973744	0.999992	-0.362092	0.181917	-0.528482	0.0124516	-0.622209	0.00192771	2.63725e-07	-0.0937265	0.989412	-0.476997	0.0315459	-0.383271	0.136904
At1g13470	0.347481	0.0057154	-0.1596	0.191714	0.235585	0.0561903	0.048071	0.985959	0.206104	-0.159025	0.193295	-0.528981	5.46152e-05	-0.280349	0.0240148	0.270005	0.97986	0.692797	0.0484785	0.876463	5.66254e-05	0.62783	0.00684243	-0.395186	0.206104	-0.000575148	1	0.271597	0.120748	0.980279	0.394611	0.207431	0.764567	0.000539623	0.0421669	0.369956	0.270005	0.121324	0.97986	-0.248632	0.692797
At1g13520	0.181295	0.300614	0.572269	6.44044e-05	1.52129	6.4316e-15	0.469235	2.84852e-06	7.64769e-05	-0.205483	0.140438	-0.200197	0.178169	0.178901	0.151026	1	0.309508	0.365693	0.50537	0.381492	0.549378	0.0023941	1	-0.949019	7.64769e-05	0.777753	0.00214174	0.00359533	0.393368	0.253382	1.72677	2.14218e-10	1.72149	6.10256e-10	3.49059e-08	-0.00528639	1	-0.384384	0.309508	-0.379098	0.365693
At1g14370	0.314393	0.00543117	1.18069	3.17936e-15	1.17655	3.62567e-15	9.09853e-06	1.00343e-05	1	-0.109582	0.317116	-0.00386505	0.971721	-0.0274236	0.801461	0.982462	0.994451	0.999987	0.0795087	0.318258	0.316275	0.341816	0.24258	0.00414628	1	1.29027	3.66405e-10	4.22039e-09	1.20811	2.40236e-09	1.28613	4.00485e-10	1.18041	4.66259e-09	2.65179e-09	-0.105717	0.982462	-0.0821585	0.994451	0.0235586	0.999987
At1g14390	0.859519	0.245972	0.677423	0.329089	0.916206	0.134165	0.993495	0.999683	0.978891					0.161613	0.708044							0.697906	0.735332	-0.238782	0.978891				0.51581	0.853775					0.59118
At1g14810	-0.0493906	0.480127	-0.887535	5.88738e-18	-0.0012172	0.986084	2.46487e-10	0.996321	7.52298e-11	-0.0804025	0.252172	-0.441319	4.60477e-08	-0.142712	0.0447816	0.00691479	0.987892	0.040312	0.999558	0.391928	0.00263245	0.0933213	0.931359	-0.886318	7.52298e-11	-0.807132	6.99277e-10	0.000435744	-0.744823	6.98391e-09	0.0791853	0.965198	0.440102	0.000536736	0.702579	0.360916	0.00691479	0.0623094	0.987892	-0.298607	0.040312
At1g14850	0.40305	0.0311367	0.461865	0.0141599	1.60155	7.0111e-12	0.999909	0.000311286	0.000665386	0.139259	0.447466	-0.576792	0.00650027	-0.357975	0.0544541	0.109625	0.394595	0.965923	0.907316	0.979842	0.00904599	0.761025	0.0500937	-1.13968	0.000665386	0.322606	0.808077	0.00477528	0.81984	0.0278484	1.46229	8.75186e-06	2.17834	2.11199e-09	7.75651e-09	0.716051	0.109625	0.497234	0.394595	-0.218817	0.965923
At1g14870	0.566505	0.0045551	1.27032	1.59008e-08	2.33463	3.79131e-17	0.114644	3.45659e-07	0.00314264	-0.344293	0.0775681	-0.851082	4.3694e-05	-0.82136	7.38446e-05	0.42966	0.497696	0.999998	0.0168338	1.41759	3.91103e-05	1.38786	5.76909e-05	-1.06431	0.00314264	1.61461	2.81141e-06	2.70584e-09	2.09168	4.05067e-09	2.67892	4.25476e-11	3.18571	4.10977e-11	4.10987e-11	0.50679	0.42966	0.477067	0.497696	-0.0297227	0.999998
At1g15520	-0.26614	0.155794	3.38748	2.17144e-25	2.1963	2.48761e-17	9.56525e-11	1.00548e-10	0.000189673	0.0503059	0.78652	0.0836729	0.635152	0.00047819	0.997834	0.999994	0.999958	0.999403	0.829588	-0.349813	0.742441	-0.266618	0.899669	1.19118	0.000189673	3.33718	9.56525e-11	9.56525e-11	3.387	9.56525e-11	2.146	5.01097e-10	2.11263	3.82237e-10	1.81664e-10	-0.0333669	0.999994	0.0498277	0.999958	0.0831947	0.999403
At1g15670	0.365476	0.0110768	2.38207	2.71049e-23	1.25692	2.41455e-12	6.31192e-11	0.000449392	7.00187e-06	-0.0889977	0.54567	0.526719	0.000382126	0.0788425	0.572487	0.0392353	0.960157	0.219911	0.231677	-0.161242	0.962296	0.286634	0.690598	1.12515	7.00187e-06	2.47107	6.26368e-11	7.13439e-11	2.30323	6.26392e-11	1.34592	2.23306e-07	0.730204	0.00611513	2.63194e-06	-0.615717	0.0392353	-0.16784	0.960157	0.447876	0.219911
At1g15820	-0.0111647	0.950791	-2.97066	9.63844e-23	-3.02671	4.12874e-23	4.10992e-11	4.10972e-11	0.999925	-0.642066	0.000769542	-0.862791	1.33568e-05	-0.477288	0.0105233	0.952772	0.986751	0.657066	0.149129	0.851627	0.0178738	0.466123	0.455533	0.0560522	0.999925	-2.32859	6.30433e-11	5.66679e-10	-2.49337	4.32334e-11	-2.38465	5.09908e-11	-2.16392	2.74488e-10	4.20725e-11	0.220725	0.952772	-0.164778	0.986751	-0.385504	0.657066
At1g15950	0.20523	0.165216	0.361802	0.0162858	0.0285288	0.84569	0.973146	0.955054	0.592229	0.85403	2.9187e-07	1.03051	3.24438e-09	0.451076	0.00314307	0.95529	0.382267	0.0713384	0.0306733	-0.825279	0.0025469	-0.245846	0.838914	0.333273	0.592229	-0.492228	0.179518	0.0236991	-0.0892744	0.997969	-0.825502	0.00253828	-1.00198	0.000149146	0.32971	-0.176479	0.95529	0.402954	0.382267	0.579433	0.0713384
At1g16180	-0.180216	0.216743	0.368965	0.00354049	0.489994	0.000169537	0.0550416	0.00987382	0.979864	-0.0595543	0.64127	-0.0232541	0.847786	-0.0886172	0.465612	0.999944	0.999981	0.998857	0.988364	-0.156962	0.959336	-0.0915991	0.9964	-0.121029	0.979864	0.42852	0.160157	0.212903	0.457582	0.0964422	0.549548	0.0320712	0.513248	0.0443535	0.0161075	-0.0363002	0.999944	0.0290629	0.999981	0.065363	0.998857
At1g16400	-0.0637431	0.774865	-1.23599	5.40014e-06	-1.89719	2.43085e-09	0.0094496	3.52191e-05	0.307219	0.235181	0.243542	0.201423	0.207407	0.30346	0.0485682	0.999993	0.999752	0.996651	0.910878	-0.265166	0.920197	-0.367203	0.735756	0.661199	0.307219	-1.47118	0.000398031	0.000156111	-1.53945	4.24985e-05	-2.13237	1.09309e-06	-2.09862	2.64783e-07	7.1641e-08	0.0337584	0.999993	-0.0682787	0.999752	-0.102037	0.996651
At1g16410	0.10158	0.523192	-2.77926	8.94486e-24	-1.95268	2.45099e-16	6.26361e-11	1.15779e-10	0.00871584	0.49614	0.00276874	0.0941652	0.553855	0.601064	0.000371554	0.475538	0.997005	0.225477	0.496375	0.00741449	1	-0.499484	0.239632	-0.826577	0.00871584	-3.2754	6.26361e-11	6.26361e-11	-3.38032	6.26361e-11	-2.44882	6.27602e-11	-2.04685	1.22343e-10	6.26621e-11	0.401974	0.475538	-0.104924	0.997005	-0.506898	0.225477
At1g17230	0.417602	0.128917	0.219026	0.415422	0.323905	0.299649	0.994	0.999888	0.999805	-0.022997	0.951356	0.803058	0.00291745	0.0518237	0.797202	0.444844	0.999971	0.192501	0.922827	-0.385456	0.87853	0.365778	0.871613	-0.104879	0.999805	0.242023	0.994133	0.575184	0.167202	0.995271	0.346902	0.976717	-0.479153	0.808655	0.972718	-0.826055	0.444844	-0.0748207	0.999971	0.751234	0.192501
At1g17290	0.143734	0.173028	1.28955	2.05796e-17	0.529132	4.77106e-06	3.31987e-09	0.110396	5.06438e-05	0.600258	4.02793e-07	0.204386	0.0547511	0.106736	0.309758	0.0941436	0.0174648	0.985183	0.0343932	-0.0606514	0.998394	0.0369981	0.999855	0.760418	5.06438e-05	0.689292	0.000271311	1.52617e-08	1.18281	1.33011e-09	-0.0711262	0.99657	0.324746	0.252023	0.0616573	0.395872	0.0941436	0.493522	0.0174648	0.0976495	0.985183
At1g17420	0.392423	0.0837133	2.5963	2.27538e-16	2.15129	2.29379e-13	6.14628e-08	1.13043e-05	0.719105	3.10853	1.47889e-19	1.86904	2.3055e-11	0.372422	0.100254	0.00311759	1.57103e-10	0.00021387	1.87545e-10	-1.47662	0.000265708	0.0200014	1	0.445011	0.719105	-0.512229	0.585153	0.208334	2.22388	4.85047e-08	-0.95724	0.0403463	0.282248	0.945793	8.98183e-06	1.23949	0.00311759	2.73611	1.57103e-10	1.49662	0.00021387
At1g17740	0.0977261	0.616903	2.18014	2.30748e-17	2.31914	1.95811e-18	2.03384e-09	3.76852e-10	0.992803	0.640959	0.00053695	0.71537	0.000136851	0.648491	0.000469034	0.999637	1	0.999785	0.310915	-0.617644	0.185622	-0.550764	0.296294	-0.139003	0.992803	1.53918	1.06596e-06	3.19717e-06	1.53165	1.1917e-06	1.67818	1.35029e-07	1.60377	4.08734e-07	1.5106e-07	-0.0744112	0.999637	-0.00753163	1	0.0668795	0.999785
At1g17750	0.211317	0.19011	2.34305	1.19941e-18	1.30406	2.23842e-07	6.85222e-11	0.00219554	0.00401371	0.813431	1.68836e-05	0.576003	0.000410396	0.496317	0.0031391	0.897785	0.744281	0.999103	0.118449	-0.364686	0.560662	-0.285	0.799836	1.03898	0.00401371	1.52962	6.26426e-07	4.69791e-09	1.84673	2.87282e-09	0.490631	0.472146	0.728059	0.0779916	0.0430527	0.237428	0.897785	0.317114	0.744281	0.0796862	0.999103
At1g17840	-0.308763	0.0493282	-1.15543	5.77815e-10	-1.24365	6.80523e-11	0.00348815	0.000955572	0.998499	-0.151555	0.327997	0.0648182	0.674578	-0.154858	0.31766	0.917075	1	0.912039	0.978137	-0.373581	0.524655	-0.153904	0.980091	0.0882123	0.998499	-1.00388	0.000331477	9.95087e-06	-1.00058	0.00034899	-1.09209	8.16932e-05	-1.30846	2.25848e-06	8.61618e-05	-0.216374	0.917075	0.00330288	1	0.219677	0.912039
At1g18150	0.258852	0.0538152	0.130766	0.323747	0.696392	2.16741e-06	0.982354	0.190273	0.0396632	0.322074	0.0174332	0.211211	0.113548	0.204503	0.125203	0.990811	0.98799	1	0.999361	0.0476411	0.99984	0.0543481	0.999694	-0.565626	0.0396632	-0.191309	0.905662	0.997958	-0.0737379	0.998655	0.374317	0.34715	0.485181	0.111663	0.103069	0.110864	0.990811	0.117571	0.98799	0.00670701	1
At1g18500	-0.107303	0.454626	-0.126671	0.377942	0.717185	1.8157e-05	0.999999	0.00301938	0.00226623	0.124704	0.385332	0.16818	0.218967	0.428328	0.00261728	0.999922	0.636123	0.748951	0.856734	-0.275483	0.72453	-0.53563	0.0874825	-0.843855	0.00226623	-0.251375	0.81069	0.664283	-0.554998	0.0696056	0.59248	0.0653429	0.549004	0.0914506	0.711391	-0.0434763	0.999922	-0.303624	0.636123	-0.260147	0.748951
At1g18540	-0.0480101	0.610913	-0.523626	7.92179e-07	-0.231927	0.0166119	0.00899562	0.734951	0.255367	-0.357664	0.000355085	-0.247602	0.0108373	0.0776924	0.411236	0.960689	0.0212482	0.157196	0.198681	0.199592	0.662984	-0.125702	0.932085	-0.291699	0.255367	-0.165962	0.809672	0.312766	-0.601318	0.000450635	0.125737	0.93201	0.0156743	0.999997	0.19878	-0.110063	0.960689	-0.435357	0.0212482	-0.325294	0.157196
At1g19020	0.708195	0.00143627	2.99877	1.33e-19	2.71092	8.10947e-18	5.72562e-09	1.94382e-07	0.926044	0.334071	0.11829	0.170347	0.472085	-0.212214	0.317685	0.995192	0.452111	0.828796	0.806088	0.537848	0.535	0.920409	0.0354568	0.287849	0.926044	2.6647	1.55613e-10	1.54219e-10	3.21098	9.57531e-11	2.37685	2.05315e-09	2.54057	1.65863e-09	9.84588e-11	0.163725	0.995192	0.546285	0.452111	0.382561	0.828796
At1g19180	0.186195	0.39025	2.52652	3.88471e-16	2.53989	1.86691e-14	6.37789e-09	2.68254e-08	1	1.83272	2.18189e-11	1.40826	2.75606e-08	0.632315	0.00735987	0.728684	0.0043076	0.14771	2.35355e-05	-1.22207	0.0025055	-0.446121	0.709496	-0.0133751	1	0.693795	0.2198	0.00704867	1.8942	2.34145e-06	0.70717	0.258374	1.13163	0.0114977	6.60252e-06	0.424458	0.728684	1.2004	0.0043076	0.775947	0.14771
At1g19350	-0.438043	0.000895069	-0.73949	6.85837e-08	-0.772187	2.46709e-08	0.501274	0.385392	0.999958	-0.374737	0.00250113	-0.10464	0.379408	0.235338	0.051361	0.590723	0.00741771	0.336218	0.999054	-0.333403	0.387883	-0.673381	0.00326161	0.0326973	0.999958	-0.364752	0.261992	0.0047572	-0.974828	4.733e-06	-0.39745	0.181703	-0.667547	0.00260202	2.32135e-06	-0.270097	0.590723	-0.610075	0.00741771	-0.339978	0.336218
At1g19380	0.47737	0.00329964	-0.520878	0.00242625	-0.0382603	0.825475	0.000687671	0.244661	0.338464	0.926212	2.49943e-07	0.821557	5.03863e-05	0.00570745	0.970656	0.9979	0.0014468	0.016569	0.327134	-0.344187	0.708312	0.471662	0.274899	-0.482617	0.338464	-1.44709	7.42364e-07	2.38324e-05	-0.526585	0.1955	-0.964473	0.00169828	-0.859817	0.0160368	0.999963	0.104656	0.9979	0.920505	0.0014468	0.815849	0.016569
At1g19570	-0.286649	0.108638	-0.0838021	0.635341	-0.309492	0.0838421	0.963282	0.999999	0.942751	1.84317	1.22541e-14	1.16548	1.62475e-08	0.687543	0.000257404	0.0862997	0.00030234	0.399571	2.19118e-10	-1.45213	4.40776e-06	-0.974192	0.00326816	0.225689	0.942751	-1.92697	3.69241e-09	8.23385e-05	-0.771345	0.0341325	-2.15266	1.68116e-10	-1.47497	3.14862e-06	0.00245181	0.677691	0.0862997	1.15562	0.00030234	0.477934	0.399571
At1g19640	0.00478079	0.979393	1.97036	4.04305e-14	0.915612	0.000168914	2.81461e-08	0.0320361	0.00530901	0.934044	0.000131665	0.5792	0.00611884	0.593157	0.000824641	0.831335	0.805626	1	0.0273147	-0.574419	0.299133	-0.588376	0.183592	1.05475	0.00530901	1.03632	0.00639105	6.06726e-05	1.3772	1.06284e-05	-0.0184325	1	0.336412	0.860068	0.839047	0.354844	0.831335	0.340887	0.805626	-0.0139569	1
At1g19660	-0.431221	0.00021163	-1.80334	6.94759e-23	-0.600967	9.29571e-07	8.71505e-11	0.876793	2.75687e-09	-0.259777	0.0201845	0.357588	0.00174254	0.285749	0.0110152	0.00237435	0.00983041	0.997049	0.872209	-0.788808	5.55082e-05	-0.71697	0.000281545	-1.20237	2.75687e-09	-1.54356	4.1925e-11	4.10956e-11	-2.08909	4.10956e-11	-0.341189	0.244409	-0.958554	1.00606e-06	5.61291e-06	-0.617365	0.00237435	-0.545527	0.00983041	0.0718386	0.997049
At1g20070	-0.570851	0.00119432	-0.117998	0.458382	-0.636762	0.000352442	0.371261	0.999754	0.228876	1.29768	5.8109e-11	1.19168	6.70687e-10	0.667579	9.60487e-05	0.996843	0.0698551	0.19465	1.22431e-09	-1.76253	6.15618e-09	-1.23843	2.42945e-05	0.518764	0.228876	-1.41568	8.21868e-07	4.58833e-06	-0.785577	0.011185	-1.93444	4.9508e-10	-1.82844	2.22405e-09	8.74521e-06	0.106	0.996843	0.630101	0.0698551	0.524101	0.19465
At1g20190	-0.154412	0.438434	-1.26826	3.70609e-08	-0.728229	0.000536815	0.00269888	0.328046	0.39539	-0.733088	0.000497021	-0.814325	0.000132415	-0.748653	0.000387702	0.999706	1	0.999897	0.31891	0.659913	0.189246	0.594241	0.290647	-0.540028	0.39539	-0.535169	0.405575	0.587534	-0.519604	0.43893	0.00485894	1	0.0860957	0.999609	1	0.0812368	0.999706	0.0155651	1	-0.0656717	0.999897
At1g20200	-0.0702609	0.684171	-0.450064	0.0114	-0.570442	0.00161549	0.625663	0.324084	0.996138	0.0143129	0.93391	0.25768	0.139457	0.203248	0.241958	0.915375	0.970158	0.999918	0.999288	-0.327941	0.756014	-0.273509	0.868528	0.120378	0.996138	-0.464377	0.406586	0.0554031	-0.653312	0.0941651	-0.584755	0.17217	-0.828122	0.0149261	0.0276039	-0.243367	0.915375	-0.188935	0.970158	0.0544322	0.999918
At1g20340	-0.322807	0.105279	-3.2105	1.31205e-22	-3.38846	1.12659e-23	4.13256e-11	4.11202e-11	0.987194	-0.947288	1.14863e-05	-1.12725	4.23403e-07	-0.929236	1.58468e-05	0.986529	1	0.979365	0.231165	0.804444	0.0567946	0.606429	0.26003	0.177956	0.987194	-2.26321	8.30174e-10	8.85962e-09	-2.28127	6.61166e-10	-2.44117	1.15321e-10	-2.26121	8.51607e-10	9.95949e-11	0.179962	0.986529	-0.0180526	1	-0.198014	0.979365
At1g20450	0.0708886	0.743574	-0.0962027	0.65722	-0.19478	0.370296	0.993811	0.951721	0.999503	1.39108	3.18435e-08	0.531504	0.0168995	0.0709593	0.743327	0.0695414	0.000882746	0.659127	0.000882074	-0.460615	0.658981	-7.06981e-05	1	0.0985769	0.999503	-1.48729	0.000138512	0.324073	-0.167162	0.993798	-1.58586	4.46047e-05	-0.726284	0.180864	0.951667	0.859579	0.0695414	1.32012	0.000882746	0.460545	0.659127
At1g20620	-0.202717	0.0516595	-2.32814	6.74431e-44	-0.912153	1.31373e-14	0	5.33052e-05	0	-0.538032	8.1419e-07	-0.495883	4.64354e-06	-0.318561	0.00251203	0.999722	0.661447	0.828043	0.202564	0.293166	0.342581	0.115844	0.967912	-1.41598	0	-1.79011	0	0	-2.00958	0	-0.374121	0.114212	-0.41627	0.0560411	0.00119084	-0.0421487	0.999722	-0.219471	0.661447	-0.177323	0.828043
At1g21250	-0.188101	0.169571	0.0110325	0.935223	0.206344	0.132545	0.901411	0.321149	0.908475	-0.983096	1.4667e-09	-0.719055	2.02883e-06	-0.42945	0.00245066	0.737503	0.0575602	0.655887	0.00152935	0.530954	0.0765383	0.241349	0.803359	-0.195311	0.908475	0.994129	4.4377e-05	0.00443901	0.440482	0.209868	1.18944	1.08537e-06	0.925398	0.000156304	0.0187202	-0.264042	0.737503	-0.553646	0.0575602	-0.289605	0.655887
At1g21270	-0.116222	0.482566	-0.300804	0.07277	-0.141594	0.392814	0.967362	0.999998	0.982903	-1.08067	2.01976e-08	-0.668897	0.000154734	-0.402799	0.0175351	0.492344	0.0549935	0.860334	0.00158801	0.552675	0.182497	0.286577	0.81884	-0.15921	0.982903	0.779863	0.0173487	0.612729	0.101995	0.99783	0.939072	0.0022482	0.527302	0.224914	0.869419	-0.41177	0.492344	-0.677867	0.0549935	-0.266098	0.860334
At1g21310	-0.675036	0.0198809	0.638108	0.00147005	1.809	2.43411e-11	0.0046447	1.86431e-07	0.00103421	-0.242938	0.451016	0.0382285	0.866246	0.720723	0.00079175	0.977986	0.130808	0.226396	0.905944	-0.713264	0.36224	-1.39576	0.00291498	-1.1709	0.00103421	0.881046	0.187128	0.330548	-0.0826154	0.999591	2.05194	4.61759e-05	1.77078	1.04063e-05	0.00354993	-0.281167	0.977986	-0.963662	0.130808	-0.682495	0.226396
At1g21520	-0.124821	0.297213	-0.888172	6.60084e-10	-0.473023	0.000201224	0.000421979	0.314911	0.149712	-0.409113	0.00109543	-0.0599603	0.615169	0.00203776	0.986353	0.31198	0.157241	0.999047	0.540861	-0.0648607	0.998815	-0.126859	0.973522	-0.41515	0.149712	-0.479059	0.0635824	0.000112253	-0.89021	3.05009e-05	-0.0639093	0.998897	-0.413062	0.153607	0.0673351	-0.349153	0.31198	-0.411151	0.157241	-0.0619981	0.999047
At1g21680	-0.194232	0.143112	-0.50219	0.000167502	-0.285859	0.0250614	0.531706	0.995625	0.818258	-0.0435583	0.726714	-0.441757	0.000784349	0.174902	0.164139	0.224043	0.812111	0.0110571	0.959261	0.247525	0.741978	-0.369135	0.329337	-0.21633	0.818258	-0.458632	0.111218	0.999321	-0.677092	0.0039704	-0.242301	0.737395	0.155898	0.94747	0.108279	0.398199	0.224043	-0.218461	0.812111	-0.616659	0.0110571
At1g22400	0.363769	0.0702142	4.22573	1.32675e-26	3.05865	1.34858e-20	1.49802e-10	1.58064e-10	0.00149711	0.90614	0.000143635	0.570734	0.0188242	0.358019	0.0746137	0.900976	0.438806	0.981726	0.450676	-0.206965	0.983825	0.00574973	1	1.16708	0.00149711	3.31959	1.49851e-10	1.49807e-10	3.86771	1.49802e-10	2.15251	3.35863e-08	2.48792	1.98829e-09	1.57509e-10	0.335406	0.900976	0.548121	0.438806	0.212715	0.981726
At1g22780	0.324163	0.0011549	0.127151	0.183804	0.110078	0.248899	0.68122	0.600225	0.999995	-0.0142936	0.880261	-0.266932	0.00658497	0.257572	0.00859309	0.418314	0.336405	0.00319914	0.13237	0.591095	0.000642899	0.0665907	0.996022	0.0170729	0.999995	0.141444	0.895202	0.0504754	-0.130422	0.923413	0.124371	0.936638	0.37701	0.0689484	0.877458	0.252639	0.418314	-0.271866	0.336405	-0.524504	0.00319914
At1g22790	-0.428792	0.00324303	-1.09158	3.02306e-11	-0.996823	1.36856e-08	0.00815285	0.0565124	0.994387	-0.413069	0.00202634	-0.213765	0.0541016	-0.270439	0.00787484	0.825905	0.941223	0.998666	0.999999	-0.215027	0.812582	-0.158353	0.929435	-0.0947544	0.994387	-0.678508	0.00369922	3.73093e-05	-0.821138	5.01228e-05	-0.583754	0.0337639	-0.783058	0.000872701	0.00136953	-0.199304	0.825905	-0.14263	0.941223	0.0566736	0.998666
At1g22890	0.843208	1.24785e-06	-0.55043	0.000768236	-0.622718	0.00033912	6.28237e-07	3.58772e-07	0.999507	-0.175158	0.261031	-0.196304	0.208487	-0.226183	0.148274	0.999999	0.999898	0.999993	0.000290219	1.03951	0.000208746	1.06939	0.000130444	0.0722876	0.999507	-0.375272	0.524382	0.586671	-0.324247	0.673793	-0.44756	0.357229	-0.426414	0.411437	0.493264	0.0211466	0.999999	0.051025	0.999898	0.0298784	0.999993
At1g23130	0.0260746	0.844423	-0.308962	0.0232067	-0.892824	1.04169e-08	0.479641	0.000122383	0.0325544	-0.149649	0.262762	-0.0680922	0.608698	-0.23823	0.0771952	0.997891	0.996877	0.942345	0.934295	0.0941667	0.995833	0.264304	0.718878	0.583862	0.0325544	-0.159313	0.956046	0.790188	-0.0707325	0.998936	-0.743175	0.00276426	-0.824732	0.000677115	0.0114921	-0.0815567	0.997891	0.088581	0.996877	0.170138	0.942345
At1g23190	-0.144496	0.298154	-0.244861	0.0634707	-0.0906549	0.579274	0.994361	0.999845	0.974674	-0.208399	0.112043	0.00460174	0.973382	-0.0725159	0.530747	0.863652	0.967576	0.997949	0.999345	-0.149098	0.971075	-0.0719803	0.998525	-0.154206	0.974674	-0.0364623	0.999951	0.76707	-0.172345	0.91442	0.117744	0.99245	-0.0952566	0.997533	0.999999	-0.213	0.863652	-0.135883	0.967576	0.0771176	0.997949
At1g23310	0.0157137	0.912392	-0.831275	2.98949e-07	-1.69282	9.91331e-17	0.00129128	2.73305e-10	0.00102049	-0.423936	0.00428735	-0.154199	0.282865	-0.418955	0.00472748	0.760599	1	0.774449	0.260723	0.169912	0.957483	0.434669	0.272312	0.861543	0.00102049	-0.407338	0.341484	0.0167287	-0.412319	0.328199	-1.26888	7.87643e-07	-1.53862	5.36157e-09	7.18613e-07	-0.269738	0.760599	-0.00498106	1	0.264757	0.774449
At1g23440	-0.0178352	0.84519	1.08354	9.54349e-17	0.75635	3.00915e-11	2.2145e-10	2.29142e-06	0.129323	0.506828	8.09549e-07	0.457526	5.69976e-06	0.238775	0.0111967	0.998862	0.310369	0.536766	0.00197135	-0.475361	0.0064422	-0.25661	0.357999	0.327189	0.129323	0.576711	0.000526028	0.000142625	0.844765	3.00775e-07	0.249522	0.38929	0.298824	0.202327	0.00234748	0.0493024	0.998862	0.268054	0.310369	0.218751	0.536766
At1g24100	0.402699	0.0486233	-0.677445	0.000747266	0.0537115	0.77769	0.00324397	0.800249	0.0857474	0.712008	0.000423195	0.378614	0.0505998	0.327656	0.0892519	0.812388	0.705301	0.999963	0.868933	0.0240847	0.999999	0.0750429	0.999783	-0.731156	0.0857474	-1.38945	4.81139e-05	0.00307134	-1.0051	0.00549521	-0.658296	0.155138	-0.324903	0.828219	0.908	0.333393	0.812388	0.384352	0.705301	0.0509582	0.999963
At1g24650	0.500898	0.245579	-0.18631	0.380406	0.681665	0.124133	0.664431	0.999444	0.447508	0.289932	0.33642	0.397513	0.120824	0.0256576	0.890448	0.999625	0.965311	0.802048	0.997684	0.103385	0.999902	0.47524	0.883174	-0.867975	0.447508	-0.476242	0.751213	0.462506	-0.211968	0.965259	0.391733	0.96348	0.284152	0.988101	0.686054	-0.107581	0.999625	0.264274	0.965311	0.371855	0.802048
At1g25320	0.211668	0.227153	0.254762	0.174988	0.751496	0.000536575	0.999978	0.334691	0.459207	0.948964	2.62772e-05	0.422032	0.0132622	1.00068	3.17546e-07	0.334456	0.999951	0.144354	0.079043	-0.210363	0.947319	-0.789009	0.0219059	-0.496733	0.459207	-0.694202	0.132637	0.983125	-0.745914	0.0456865	-0.197469	0.980724	0.329464	0.793237	0.924951	0.526933	0.334456	-0.0517125	0.999951	-0.578645	0.144354
At1g25440	-0.153446	0.465249	-1.23335	2.06501e-08	-1.33339	2.88361e-09	0.00406742	0.00132911	0.998921	0.239824	0.204321	-0.189048	0.315603	0.0919115	0.624331	0.585885	0.99311	0.892926	0.723665	0.0356021	0.999995	-0.245357	0.950404	0.10004	0.998921	-1.47317	1.2503e-05	0.00299983	-1.32526	8.97091e-05	-1.57321	3.2053e-06	-1.14434	0.00089977	2.38111e-05	0.428872	0.585885	0.147913	0.99311	-0.280959	0.892926
At1g26390	0.714364	0.000407224	3.53691	8.51874e-26	5.11014	2.10407e-33	9.57413e-11	9.56525e-11	1.34286e-06	0.25045	0.191024	0.170381	0.346495	1.0245	5.45647e-07	0.999611	0.0485448	0.0170388	0.515522	0.543983	0.309664	-0.310133	0.839528	-1.57323	1.34286e-06	3.28646	9.56526e-11	9.56525e-11	2.51242	9.77849e-11	4.85969	9.56525e-11	4.93976	9.56525e-11	9.56525e-11	0.0800697	0.999611	-0.774046	0.0485448	-0.854116	0.0170388
At1g26420	0.614492	0.0070247	1.52692	1.82514e-09	3.16625	6.59909e-21	0.0414795	6.98408e-10	8.11682e-06	-0.0926666	0.65411	0.124407	0.570876	0.290139	0.164572	0.977917	0.774126	0.993483	0.191269	0.490085	0.609093	0.324352	0.885788	-1.63933	8.11682e-06	1.61959	1.69569e-05	0.000336111	1.23678	0.00131335	3.25892	3.79511e-10	3.04185	3.80772e-10	3.82357e-10	-0.217073	0.977917	-0.382806	0.774126	-0.165733	0.993483
At1g26630	-0.217994	0.0774739	-0.691616	4.94956e-07	-0.470739	0.000280113	0.0790332	0.680955	0.789393	-0.494143	0.000149531	-0.24559	0.0475399	0.0544061	0.655088	0.69603	0.0263075	0.504973	0.59429	0.0275958	0.999984	-0.2724	0.60835	-0.220878	0.789393	-0.197473	0.856723	0.113853	-0.746023	0.000811477	0.0234043	0.999993	-0.225148	0.775832	0.0376883	-0.248553	0.69603	-0.548549	0.0263075	-0.299996	0.504973
At1g27000	-0.19828	0.0453126	0.334868	0.00106	0.485508	6.02048e-06	0.00352202	9.15431e-05	0.878886	-0.196615	0.0470847	-0.0538457	0.580174	-0.00390171	0.967984	0.900985	0.721869	0.999104	1	-0.144435	0.896524	-0.194379	0.714584	-0.150639	0.878886	0.531483	0.00365694	0.0660665	0.33877	0.149654	0.682123	9.55179e-05	0.539353	0.00305963	0.00921539	-0.14277	0.900985	-0.192714	0.721869	-0.049944	0.999104
At1g27190	-0.137792	0.412912	-0.624748	0.000600771	-1.08236	7.49758e-08	0.349614	0.00371543	0.485154	-0.265891	0.115643	-0.214284	0.203904	-0.178183	0.2902	0.999931	0.999072	0.999988	0.994356	0.0764917	0.999523	0.0403909	0.99998	0.457616	0.485154	-0.358857	0.681891	0.544523	-0.446564	0.448982	-0.816472	0.0188979	-0.868079	0.0100706	0.00634847	-0.0516069	0.999931	-0.0877077	0.999072	-0.0361008	0.999988
At1g27430	-0.410293	0.0622296	-0.719336	0.00160562	-0.606784	0.00691966	0.909807	0.986678	0.999028	-0.476592	0.0228385	-0.168628	0.384564	-0.323878	0.098464	0.877586	0.993813	0.992433	0.999916	-0.241665	0.958643	-0.0864146	0.999653	-0.112551	0.999028	-0.242744	0.961926	0.40846	-0.395458	0.74302	-0.130192	0.997757	-0.438156	0.653153	0.921501	-0.307964	0.877586	-0.152714	0.993813	0.15525	0.992433
At1g27730	0.110688	0.642888	2.61725	1.92875e-15	2.65471	1.12653e-15	1.07195e-08	7.08594e-09	0.999997	1.31609	9.07394e-07	-0.114369	0.631902	0.851567	0.000719589	0.00110534	0.736435	0.060472	0.00884479	0.225057	0.984462	-0.740879	0.251605	-0.0374555	0.999997	1.30117	0.0037502	9.24047e-10	1.76569	3.62774e-05	1.33862	0.00265075	2.76908	6.25402e-10	2.43665e-05	1.43045	0.00110534	0.464518	0.736435	-0.965936	0.060472
At1g28150	-0.421296	0.00250339	-1.78404	1.04011e-18	-1.39479	1.44371e-14	2.55371e-08	4.89074e-05	0.316529	-0.623032	4.39841e-05	-0.782732	2.63822e-07	-0.530002	0.000202095	0.960957	0.996593	0.75794	0.89996	0.361436	0.398498	0.108705	0.992003	-0.389256	0.316529	-1.16101	2.44983e-06	2.89736e-05	-1.25404	2.16653e-07	-0.771754	0.00257573	-0.612054	0.022655	0.000359609	0.1597	0.960957	-0.0930303	0.996593	-0.25273	0.75794
At1g28380	0.301974	0.128766	0.504686	0.0126939	-0.465686	0.0209287	0.977027	0.0775897	0.0113348	0.136359	0.489054	-0.523049	0.00994861	-0.576464	0.00475851	0.180924	0.121306	0.999961	0.990725	0.825023	0.0468874	0.878438	0.0284562	0.970372	0.0113348	0.368327	0.766934	0.0061652	1.08115	0.00342398	-0.602045	0.266389	0.057363	0.999944	0.998604	0.659408	0.180924	0.712823	0.121306	0.053415	0.999961
At1g28440	-0.24982	0.113262	-1.03755	4.08588e-09	-0.781081	6.0609e-06	0.00685744	0.167598	0.834958	-0.476082	0.00211155	-0.0275967	0.851942	0.0728262	0.62269	0.27608	0.106231	0.99658	0.895347	-0.222224	0.902268	-0.322646	0.659928	-0.256474	0.834958	-0.561472	0.0927894	0.000160321	-1.11038	2.99995e-05	-0.304998	0.710816	-0.753484	0.0109367	0.00267884	-0.448486	0.27608	-0.548908	0.106231	-0.100423	0.99658
At1g28600	-0.0548949	0.708896	-0.336697	0.0252193	-0.325298	0.0303468	0.748821	0.779776	1	0.500214	0.00119957	0.97146	1.57087e-08	0.425553	0.0052473	0.220825	0.999151	0.105332	0.0953187	-1.02636	0.000103499	-0.480448	0.203006	-0.0113982	1	-0.836911	0.00220403	7.51761e-07	-0.76225	0.00668947	-0.825513	0.00262195	-1.29676	9.21773e-07	0.00787766	-0.471246	0.220825	0.0746607	0.999151	0.545907	0.105332
At1g29720	-0.14923	0.576836	-1.1838	0.00180449	-0.615516	0.137252	0.200193	0.926163	0.893094	-0.732733	0.00900512	-0.462723	0.0441826	-0.369523	0.104421	0.968852	0.896833	0.999659	0.630796	0.313494	0.941975	0.220293	0.987274	-0.568283	0.893094	-0.451066	0.905743	0.516573	-0.814277	0.382767	0.117218	0.999875	-0.152792	0.999423	0.994401	-0.27001	0.968852	-0.363211	0.896833	-0.0932009	0.999659
At1g29730	0.0256461	0.880449	-0.0925717	0.606995	-0.140299	0.52475	0.996662	0.990604	0.99998	-0.0436644	0.808099	-0.0293745	0.863234	0.147565	0.388626	1	0.970293	0.976151	0.999747	0.0550206	0.999907	-0.121919	0.995617	0.0477274	0.99998	-0.0489074	0.99996	0.999839	-0.240137	0.923814	-0.0966348	0.999343	-0.110925	0.998588	0.902168	-0.0142898	1	-0.19123	0.970293	-0.17694	0.976151
At1g29740	-0.232945	0.273186	1.05423	0.000144978	1.49705	0.000138363	0.00475546	0.00220451	0.875531	-0.0858752	0.682818	0.0743685	0.723315	-0.223975	0.185359	0.99349	0.994711	0.864771	0.995629	-0.307313	0.896725	-0.0089701	1	-0.442821	0.875531	1.14011	0.0143996	0.0454045	1.27821	0.00199168	1.58293	0.00545647	1.42269	0.0143382	0.00124937	-0.160244	0.99349	0.1381	0.994711	0.298343	0.864771
At1g29750	0.0357643	0.771382	0.0310047	0.790592	0.247939	0.0618561	1	0.840112	0.812497	-0.178901	0.129675	0.328472	0.00667744	0.262	0.0284063	0.0361828	0.0961845	0.998521	0.798597	-0.292707	0.51615	-0.226235	0.761194	-0.216935	0.812497	0.209906	0.795495	0.468046	-0.230995	0.723082	0.426841	0.158838	-0.0805325	0.99721	0.999999	-0.507373	0.0361828	-0.440901	0.0961845	0.0664721	0.998521
At1g29910	-0.303907	0.0767999	-2.96952	4.65958e-24	-3.23613	8.40535e-26	4.11116e-11	4.10959e-11	0.87133	-0.905538	1.67239e-06	-1.09476	2.67846e-08	-0.848564	5.61635e-06	0.967319	0.999887	0.904532	0.134866	0.790857	0.0191261	0.544657	0.217542	0.266616	0.87133	-2.06398	1.67684e-10	2.42308e-09	-2.12095	9.38575e-11	-2.33059	4.32957e-11	-2.14137	7.96981e-11	4.20352e-11	0.189226	0.967319	-0.0569743	0.999887	-0.2462	0.904532
At1g29930	-0.137873	0.450556	-2.78586	2.36381e-21	-2.78544	2.37941e-21	4.14218e-11	4.14236e-11	1	-0.664753	0.000566392	-0.999357	1.0317e-06	-0.78095	7.08057e-05	0.781427	0.997475	0.956175	0.326749	0.861485	0.0172008	0.643077	0.140313	-0.000415316	1	-2.1211	5.8518e-10	6.97909e-08	-2.00491	2.95889e-09	-2.12069	5.88446e-10	-1.78608	7.02134e-08	2.97651e-09	0.334605	0.781427	0.116197	0.997475	-0.218408	0.956175
At1g29940	-0.171224	0.0843489	0.318295	0.00197163	0.20046	0.075035	0.0103618	0.135669	0.965633	-0.182496	0.0828921	-0.327693	0.000868397	0.0107532	0.907572	0.897949	0.727662	0.117953	1	0.156469	0.849125	-0.181977	0.750313	0.117835	0.965633	0.500791	0.0111751	0.000209383	0.307541	0.215468	0.382956	0.133347	0.528153	0.00747484	0.771786	0.145196	0.897949	-0.19325	0.727662	-0.338446	0.117953
At1g30880	-0.00273002	0.98547	-0.747628	6.17361e-06	-0.446956	0.00413062	0.0105481	0.300149	0.711939	-0.323349	0.0346578	-0.0665081	0.657569	0.103874	0.489314	0.826596	0.342329	0.964945	0.653507	0.0637781	0.999642	-0.106604	0.995768	-0.300672	0.711939	-0.424279	0.349945	0.0245736	-0.851502	0.00228007	-0.123607	0.991579	-0.380448	0.472528	0.112254	-0.256841	0.826596	-0.427223	0.342329	-0.170382	0.964945
At1g31420	-0.399046	0.000197416	-2.04439	1.35155e-26	-1.36474	5.90973e-17	9.56575e-11	5.20739e-07	0.000448908	-0.595345	2.09631e-07	-0.0176729	0.859871	-0.193662	0.0572966	0.00192089	0.0649553	0.810433	0.730689	-0.381373	0.090976	-0.205385	0.691852	-0.67965	0.000448908	-1.44904	9.62249e-11	9.56525e-11	-1.85073	9.56525e-11	-0.769393	5.78627e-05	-1.34707	1.44548e-10	3.50986e-09	-0.577672	0.00192089	-0.401684	0.0649553	0.175989	0.810433
At1g31950	0.404412	0.0894376	0.853796	0.000319173	1.52083	5.80484e-07	0.689336	0.0218822	0.285233	-0.179191	0.441018	-0.17731	0.351789	0.079635	0.626961	1	0.936704	0.899959	0.481787	0.581722	0.386977	0.324777	0.851735	-0.667033	0.285233	1.03299	0.0266166	0.0115666	0.774161	0.0640317	1.70002	0.000254519	1.69814	7.32315e-05	0.000336773	-0.00188156	1	-0.258826	0.936704	-0.256945	0.899959
At1g32080	0.223843	0.120522	-0.897858	5.06687e-08	-0.908766	3.80675e-08	1.1098e-05	9.11496e-06	1	-0.140589	0.326212	-0.370669	0.0116251	-0.293758	0.0432285	0.85953	0.97247	0.998866	0.464381	0.594511	0.0489978	0.517601	0.120137	0.0109082	1	-0.757269	0.00512568	0.108191	-0.6041	0.0434398	-0.768177	0.00434392	-0.538097	0.095794	0.0377983	0.23008	0.85953	0.153169	0.97247	-0.0769108	0.998866
At1g32210	0.0531131	0.666879	-0.0603057	0.64295	1.00313	1.74035e-09	0.987682	5.74736e-05	1.07161e-05	-0.163972	0.187284	-0.147455	0.234927	0.12688	0.305899	0.999999	0.55323	0.614341	0.809376	0.200568	0.855171	-0.0737667	0.998126	-1.06343	1.07161e-05	0.103666	0.991828	0.996361	-0.187185	0.898376	1.1671	8.6929e-07	1.15058	1.2018e-06	0.000226343	-0.0165168	0.999999	-0.290852	0.55323	-0.274335	0.614341
At1g32340	-0.0242038	0.861503	-0.351345	0.0138316	-0.531676	0.000314295	0.55362	0.115127	0.938731	0.121265	0.383695	0.293639	0.0380327	0.202545	0.148194	0.949049	0.998313	0.997095	0.975227	-0.317843	0.584278	-0.226749	0.852974	0.180331	0.938731	-0.472609	0.16757	0.0200191	-0.55389	0.0667186	-0.652941	0.0178875	-0.825315	0.00123588	0.00534004	-0.172375	0.949049	-0.0812807	0.998313	0.091094	0.997095
At1g32350	-0.000703496	0.996904	2.98468	6.02889e-23	3.23864	2.11306e-24	5.43664e-10	5.43659e-10	0.873264	0.50317	0.0196761	0.25925	0.157226	0.544794	0.00149324	0.948065	0.999985	0.843789	0.457582	-0.259953	0.909011	-0.545498	0.233425	-0.253961	0.873264	2.48151	5.82306e-10	5.43777e-10	2.43988	5.44334e-10	2.73547	5.45437e-10	2.97939	5.43664e-10	5.43682e-10	0.24392	0.948065	-0.0416247	0.999985	-0.285544	0.843789
At1g32940	0.439906	0.116066	3.2251	6.48445e-20	3.56842	1.07667e-21	3.38131e-09	3.44446e-10	0.862034	0.562335	0.0222627	0.979283	3.1069e-05	0.880112	0.000142418	0.780547	0.917295	0.999452	0.99939	-0.539377	0.63357	-0.440207	0.80158	-0.343317	0.862034	2.66276	1.2524e-09	2.18229e-08	2.34499	7.06135e-09	3.00608	2.64685e-10	2.58913	6.51626e-10	3.72832e-10	-0.416948	0.780547	-0.317778	0.917295	0.0991706	0.999452
At1g33110	-0.352532	0.0145729	1.93227	3.58418e-22	0.76621	2.60218e-08	5.92499e-11	1.70522e-06	6.23265e-08	0.208084	0.0803392	0.584231	6.91946e-06	0.233934	0.05019	0.220859	0.999986	0.291736	0.0365826	-0.936763	5.91787e-05	-0.586466	0.0252015	1.16606	6.23265e-08	1.72419	5.96624e-11	1.21726e-09	1.69834	5.99497e-11	0.558125	0.0164337	0.181978	0.877741	0.0251747	-0.376147	0.220859	-0.0258499	0.999986	0.350297	0.291736
At1g33690	-0.125417	0.328572	-0.188505	0.144468	0.475626	0.000239486	0.999252	0.0144404	0.00512063	-0.315706	0.011285	-0.0418759	0.714146	-0.0682408	0.551031	0.565215	0.66676	0.999982	0.883114	-0.0835414	0.996308	-0.0571765	0.999401	-0.664131	0.00512063	0.127201	0.977433	0.954058	-0.120264	0.980396	0.791332	0.00033705	0.517502	0.032917	0.0216305	-0.27383	0.565215	-0.247465	0.66676	0.0263649	0.999982
At1g33750	0.127211	0.519337	0.992132	7.11111e-06	1.27754	8.58253e-07	0.0306808	0.00399268	0.879122	-0.161407	0.362785	0.404979	0.0286832	0.121014	0.418611	0.231886	0.813166	0.809776	0.87413	-0.277768	0.890535	0.00619704	1	-0.285403	0.879122	1.15354	0.00115176	0.200607	0.871118	0.00943475	1.43894	0.000149893	0.872557	0.0287318	0.0010063	-0.566386	0.231886	-0.282421	0.813166	0.283965	0.809776
At1g33960	-0.0229936	0.896056	2.95697	2.77331e-23	2.25698	2.07327e-18	9.41737e-11	1.09888e-10	0.0479946	0.215962	0.281951	0.06558	0.69469	-0.0782302	0.639744	0.991865	0.863784	0.989658	0.944039	-0.0885736	0.999076	0.0552367	0.999908	0.699995	0.0479946	2.74101	9.45088e-11	9.41739e-11	3.0352	9.41727e-11	2.04102	3.82262e-09	2.1914	1.17755e-10	9.71001e-11	0.150382	0.991865	0.294192	0.863784	0.14381	0.989658
At1g34110	0.530717	0.0341496	-0.132165	0.469065	-0.0983634	0.731681	0.256694	0.533767	0.999998	0.175086	0.457708	-0.073378	0.658111	0.770753	0.00124845	0.946159	0.40553	0.0429331	0.878149	0.604095	0.313558	-0.240037	0.965942	-0.0338017	0.999998	-0.307251	0.892486	0.99986	-0.902918	0.0355575	-0.27345	0.972196	-0.0249854	1	0.174195	0.248464	0.946159	-0.595667	0.40553	-0.844131	0.0429331
At1g34210	0.145665	0.156314	-0.0466489	0.646976	0.0979808	0.390804	0.759943	0.999569	0.930663	0.286037	0.00669918	0.552067	1.39355e-06	0.264542	0.0117307	0.439245	0.999989	0.352123	0.922213	-0.406402	0.0671187	-0.118877	0.960538	-0.14463	0.930663	-0.332686	0.203583	0.0014908	-0.311191	0.267863	-0.188056	0.816163	-0.454087	0.0463131	0.880569	-0.266031	0.439245	0.0214949	0.999989	0.287526	0.352123
At1g34420	0.0815013	0.659514	0.867697	2.07763e-05	0.404764	0.0432884	0.0435069	0.831659	0.521029	0.552735	0.00419369	-0.0813743	0.66001	0.0710053	0.685719	0.163567	0.414036	0.990445	0.467626	0.162876	0.988484	0.010496	1	0.462934	0.521029	0.314962	0.829139	0.00799858	0.796692	0.032072	-0.147972	0.993549	0.486138	0.466701	0.796489	0.634109	0.163567	0.48173	0.414036	-0.15238	0.990445
At1g34430	0.0947024	0.616207	-1.1795	6.06622e-08	-0.918459	9.46918e-06	0.000183549	0.00453593	0.921513	0.110172	0.55998	0.0853427	0.651417	0.189362	0.317916	0.999999	0.999666	0.998742	1	0.00935966	1	-0.0946594	0.999203	-0.261037	0.921513	-1.28967	0.000150153	0.000207163	-1.36886	5.29625e-05	-1.02863	0.00379425	-1.0038	0.00504908	0.00148307	0.0248297	0.999999	-0.0791893	0.999666	-0.104019	0.998742
At1g35160	-0.2918	0.0744157	-0.636437	0.000215399	-0.565604	0.00086808	0.653549	0.831517	0.99958	-0.362013	0.0280745	-0.457304	0.0061584	-0.360689	0.0286289	0.998237	1	0.998117	0.999598	0.165504	0.977382	0.068889	0.999634	-0.0708333	0.99958	-0.274424	0.830191	0.968116	-0.275748	0.827343	-0.203591	0.945451	-0.1083	0.996758	0.943985	0.0952909	0.998237	-0.0013242	1	-0.0966151	0.998117
At1g35320	-0.733964	3.06655e-05	-2.25109	3.80845e-19	-2.20646	8.57586e-19	2.4894e-07	5.07545e-07	0.999957	-0.900253	2.77636e-07	-0.198843	0.197179	-0.0279996	0.854744	0.0231021	0.00227152	0.967321	0.974118	-0.535121	0.168648	-0.705964	0.0275762	-0.044624	0.999957	-1.35084	2.01143e-06	8.21399e-11	-2.22309	6.08441e-11	-1.30621	4.14876e-06	-2.00762	1.05625e-10	6.24275e-11	-0.70141	0.0231021	-0.872253	0.00227152	-0.170843	0.967321
At1g35420	-0.0599974	0.758453	-1.18165	1.31175e-07	-0.0867616	0.6567	0.00197452	0.999999	0.0026831	-0.266043	0.176261	-0.139721	0.474784	-0.0520633	0.800121	0.997274	0.973152	0.999589	0.974377	0.0797239	0.999705	-0.00793404	1	-1.09489	0.0026831	-0.915608	0.0184547	0.00485771	-1.12959	0.00254698	0.179281	0.986168	0.0529596	0.999961	0.999996	-0.126322	0.997274	-0.21398	0.973152	-0.0876579	0.999589
At1g35620	-0.332625	0.00435216	-1.42119	9.50891e-18	-1.47649	1.69952e-17	9.84191e-08	5.51041e-08	0.999356	-0.516705	2.42138e-05	-0.227264	0.0468039	-0.00281577	0.979974	0.453963	0.0230207	0.713955	0.850829	-0.105361	0.984767	-0.329809	0.308727	0.0553016	0.999356	-0.904487	7.05996e-06	8.41256e-09	-1.41838	1.08988e-10	-0.959789	3.57041e-06	-1.24923	5.05883e-09	9.48281e-11	-0.28944	0.453963	-0.513889	0.0230207	-0.224449	0.713955
At1g35710	0.111638	0.444318	-0.608975	5.6158e-05	-0.428804	0.00484682	0.00843559	0.107266	0.954062	-0.45734	0.00212512	-0.574031	0.000137898	-0.39143	0.00819523	0.992926	0.999539	0.948726	0.0705299	0.685669	0.014384	0.503068	0.149617	-0.180171	0.954062	-0.151634	0.976845	0.99998	-0.217545	0.896889	0.0285362	0.999993	0.145227	0.981944	0.999974	0.116691	0.992926	-0.0659106	0.999539	-0.182601	0.948726
At1g37130	-0.354051	0.00830935	1.15116	3.46352e-12	-0.850295	1.97506e-08	6.50547e-10	0.0886202	4.11317e-11	-0.315899	0.0177886	0.694036	1.69861e-06	-0.09195	0.479771	1.39328e-05	0.822475	0.000969418	0.999942	-1.04809	6.53885e-06	-0.262101	0.70625	2.00145	4.11317e-11	1.46706	1.36164e-09	0.141815	1.24311	1.27057e-07	-0.534396	0.0538766	-1.54433	3.17636e-10	0.00158276	-1.00993	1.39328e-05	-0.223949	0.822475	0.785986	0.000969418
At1g42990	0.18628	0.16413	1.15565	6.18176e-12	0.518404	0.000247285	4.64079e-05	0.488019	0.0147852	0.0912695	0.492474	-0.138155	0.300179	-0.291203	0.0317364	0.821062	0.32987	0.962678	0.995629	0.324434	0.514096	0.477483	0.126203	0.637248	0.0147852	1.06438	7.47092e-06	7.98933e-08	1.44685	3.8007e-09	0.427134	0.217254	0.656558	0.0110087	0.000868428	0.229424	0.821062	0.382472	0.32987	0.153048	0.962678
At1g43910	-0.0122382	0.907594	0.969078	3.17732e-13	0.671858	4.7516e-08	1.74493e-07	0.000375135	0.32672	-0.121893	0.250699	0.0288937	0.772758	0.115268	0.252197	0.901086	0.576643	0.989551	0.976014	-0.0411319	0.999733	-0.127506	0.9492	0.29722	0.32672	1.09097	1.12218e-08	2.56494e-07	0.85381	2.3523e-06	0.793751	2.99329e-05	0.642964	0.000645808	0.00425711	-0.150787	0.901086	-0.237161	0.576643	-0.0863744	0.989551
At1g44575	0.161897	0.416486	-1.79674	1.80853e-12	-2.49688	9.47734e-18	5.98522e-08	4.6971e-11	0.141107	-0.439287	0.0305104	-0.236723	0.236431	-0.280317	0.162008	0.978082	0.992663	0.999986	0.27809	0.398621	0.711519	0.442214	0.614	0.700141	0.141107	-1.35745	0.000150173	1.15317e-05	-1.51642	2.02199e-05	-2.05759	1.60093e-08	-2.26015	1.11894e-09	1.96319e-09	-0.202564	0.978082	-0.15897	0.992663	0.0435935	0.999986
At1g47128	-0.0931609	0.569096	0.308983	0.0627669	0.377743	0.0239802	0.506723	0.329954	0.999661	0.224936	0.172285	0.851576	2.75598e-06	0.482423	0.00447781	0.0867616	0.871116	0.598783	0.736727	-0.944737	0.00180984	-0.575584	0.141429	-0.06876	0.999661	0.0840475	0.999099	0.189111	-0.17344	0.973866	0.152808	0.985069	-0.473833	0.323219	0.997415	-0.62664	0.0867616	-0.257488	0.871116	0.369153	0.598783
At1g48030	-0.487113	0.000541143	-1.14004	1.03412e-11	-1.41421	6.30739e-15	0.0119441	0.000107449	0.687975	-0.51809	0.000257367	-0.471768	0.000775505	-0.424034	0.0022852	0.999866	0.995881	0.999845	0.999982	-0.0153449	0.999999	-0.0630789	0.999393	0.27417	0.687975	-0.621952	0.0190288	0.00942387	-0.716007	0.00439991	-0.896122	0.000190465	-0.942443	8.06998e-05	3.27842e-05	-0.0463215	0.999866	-0.0940554	0.995881	-0.0477339	0.999845
At1g48480	-0.226892	0.375978	-0.767392	0.0025155	-0.662827	0.025632	0.638111	0.864147	0.999759	-0.308985	0.229536	-0.754936	0.002914	-0.41951	0.0879041	0.797489	0.999554	0.920712	0.999909	0.528044	0.660538	0.192618	0.993659	-0.104565	0.999759	-0.458407	0.778377	1	-0.347882	0.908635	-0.353842	0.939052	0.0921088	0.999871	0.986591	0.445951	0.797489	0.110525	0.999554	-0.335426	0.920712
At1g48630	0.0762863	0.670992	0.0254162	0.887371	0.666207	0.000460974	0.999952	0.198079	0.131608	0.00452326	0.979889	-0.398851	0.0297065	0.125865	0.484022	0.604076	0.996662	0.314365	0.999736	0.475138	0.424636	-0.049579	0.999957	-0.640791	0.131608	0.0208929	0.999999	0.550843	-0.100449	0.998645	0.661684	0.109998	1.06506	0.00127675	0.283313	0.403375	0.604076	-0.121342	0.996662	-0.524717	0.314365
At1g48850	-0.0954988	0.653556	0.812869	0.0003382	0.17157	0.445148	0.0413468	0.952167	0.310445	0.183316	0.414805	0.20769	0.330794	-0.0334392	0.881376	1	0.982576	0.968928	0.942908	-0.303189	0.911297	-0.0620597	0.999951	0.641298	0.310445	0.629553	0.330364	0.343961	0.846308	0.0820927	-0.0117454	1	-0.0361193	0.999997	0.986423	-0.024374	1	0.216755	0.982576	0.241129	0.968928
At1g48900	-0.20839	0.0245585	-0.0902871	0.320566	0.381372	0.000186385	0.937636	0.000501287	0.0085718	-0.161816	0.0780243	0.0287659	0.750632	-0.0377103	0.677059	0.667867	0.923976	0.995061	0.999094	-0.237156	0.436138	-0.17068	0.761376	-0.471659	0.0085718	0.0715291	0.993054	0.935586	-0.0525769	0.998376	0.543188	0.00160266	0.352606	0.0931859	0.0264425	-0.190582	0.667867	-0.124106	0.923976	0.0664761	0.995061
At1g49100	0.676442	0.00271037	0.452534	0.0555895	0.530226	0.108172	0.973711	0.998656	0.999948	0.419123	0.119221	0.567533	0.00287396	0.250396	0.15319	0.996399	0.993457	0.768504	0.966889	0.108909	0.998189	0.426047	0.59177	-0.0776927	0.999948	0.0334105	0.999999	0.998304	0.202138	0.97734	0.111103	0.999768	-0.037307	0.999998	0.968196	-0.14841	0.996399	0.168728	0.993457	0.317138	0.768504
At1g49140	-0.0165985	0.847848	-1.12155	2.66368e-18	-0.564688	2.14209e-08	6.92945e-11	0.000499741	0.000392383	-0.396968	2.50022e-05	-0.289664	0.00141744	-0.223965	0.0119583	0.949403	0.714375	0.994243	0.0324022	0.273065	0.235837	0.207367	0.535816	-0.556858	0.000392383	-0.724578	2.97673e-06	1.13859e-07	-0.897581	1.52451e-08	-0.16772	0.74007	-0.275024	0.228963	0.073088	-0.107304	0.949403	-0.173002	0.714375	-0.0656982	0.994243
At1g49240	-0.281863	0.0221881	-0.156687	0.196035	-0.536775	3.8508e-05	0.976008	0.661957	0.234599	-0.3247	0.00893059	-0.199336	0.101614	-0.381153	0.00240792	0.97585	0.999422	0.889463	0.99985	-0.0825272	0.99642	0.0992905	0.991525	0.380088	0.234599	0.168013	0.918336	0.999854	0.224466	0.769358	-0.212075	0.808628	-0.33744	0.359407	0.93983	-0.125364	0.97585	0.0564533	0.999422	0.181818	0.889463
At1g49410	0.184357	0.314585	-0.530712	0.00765533	0.807713	4.47176e-05	0.0900159	0.165524	7.27084e-05	-0.0319199	0.861131	-0.0230494	0.899471	0.216208	0.239083	1	0.926518	0.936473	0.958077	0.207407	0.964878	-0.0318502	0.999996	-1.33843	7.27084e-05	-0.498792	0.419153	0.399273	-0.746919	0.0678977	0.839633	0.022108	0.830763	0.024274	0.21094	-0.00887056	1	-0.248128	0.926518	-0.239257	0.936473
At1g49820	-0.00188288	0.990075	-0.411384	0.00581529	-0.153953	0.311532	0.371984	0.979395	0.815123	0.00942288	0.95036	0.156462	0.278659	0.276336	0.0586779	0.980109	0.791374	0.99105	1	-0.158345	0.972495	-0.278219	0.761459	-0.257432	0.815123	-0.420807	0.341882	0.0719703	-0.68772	0.015572	-0.163376	0.971816	-0.310415	0.668812	0.317689	-0.147039	0.980109	-0.266913	0.791374	-0.119874	0.99105
At1g50040	-0.513765	0.27997	-0.24554	0.46227	-0.973797	0.0067767	0.996744	0.96322	0.626781	-0.424929	0.126405	-0.233033	0.393787	-0.674094	0.00784981	0.995466	0.979914	0.811858	0.99998	-0.280731	0.994691	0.16033	0.999574	0.728256	0.626781	0.179389	0.998052	1	0.428554	0.890426	-0.548867	0.785551	-0.740763	0.516866	0.974043	-0.191896	0.995466	0.249165	0.979914	0.441061	0.811858
At1g50290	-0.0398077	0.857981	0.501406	0.0181992	0.378211	0.135111	0.473064	0.802363	0.998767	0.428411	0.0921054	0.401628	0.0203211	0.587905	0.000669424	0.999999	0.99368	0.961323	0.718182	-0.441435	0.602033	-0.627713	0.21478	0.123195	0.998767	0.0729955	0.999904	0.998814	-0.0864991	0.999344	-0.0501996	0.99999	-0.0234166	1	0.97827	0.026783	0.999999	-0.159495	0.99368	-0.186278	0.961323
At1g50610	0.207335	0.479059	0.861514	0.00638899	0.371832	0.162302	0.603765	0.997998	0.800026	-0.0956318	0.776409	-0.136707	0.508952	0.396758	0.10491	0.999998	0.828966	0.536955	0.98162	0.344042	0.921688	-0.189423	0.99533	0.489682	0.800026	0.957146	0.286201	0.087105	0.464756	0.808822	0.467464	0.872485	0.508539	0.639044	1	0.0410753	0.999998	-0.49239	0.828966	-0.533465	0.536955
At1g50740	0.386518	0.00187033	0.0524487	0.674829	-0.0468008	0.693108	0.384758	0.115986	0.991989	-0.192051	0.109469	-0.191984	0.10959	-0.197711	0.117798	1	1	1	0.0128214	0.578501	0.012836	0.584229	0.0151601	0.0992495	0.991989	0.244499	0.71075	0.710985	0.25016	0.713118	0.14525	0.951762	0.145183	0.951854	0.949477	-6.68765e-05	1	0.00566031	1	0.00572719	1
At1g51200	-0.217819	0.012045	-0.377108	3.67101e-05	-0.963017	4.01587e-16	0.759485	8.65523e-07	0.000110738	-0.124746	0.142521	-0.140693	0.0990431	-0.0997332	0.239336	0.999993	0.999939	0.999313	0.968906	-0.0771257	0.986419	-0.118086	0.9172	0.585909	0.000110738	-0.252362	0.288398	0.358999	-0.277375	0.196437	-0.838271	4.66902e-08	-0.822324	7.70966e-08	2.12678e-08	0.0159472	0.999993	-0.0250127	0.999939	-0.0409599	0.999313
At1g51760	0.207484	0.282845	3.1945	5.51439e-23	2.72116	6.55968e-20	4.1122e-11	5.38902e-11	0.505951	2.37557	1.85706e-17	1.43301	6.54597e-10	0.459306	0.0198075	0.0120275	4.44961e-08	0.00861199	1.42728e-09	-1.22553	0.000453079	-0.251822	0.936711	0.473337	0.505951	0.818929	0.0415879	3.74722e-07	2.73519	4.17792e-11	0.345592	0.795736	1.28815	0.000206525	4.25453e-10	0.942554	0.0120275	1.91626	4.44961e-08	0.973708	0.00861199
At1g51790	0.47014	0.00288738	0.903994	3.31406e-05	0.165076	0.354326	0.546489	0.784056	0.0828827	-0.403086	0.0210327	0.0888365	0.606109	-0.343262	0.0278202	0.3359	0.999834	0.423499	0.00355021	0.381304	0.564521	0.813402	0.00413182	0.738918	0.0828827	1.30708	6.94964e-05	0.0362758	1.24726	7.55682e-05	0.568162	0.203923	0.0762397	0.999612	0.263274	-0.491922	0.3359	-0.0598239	0.999834	0.432098	0.423499
At1g51800	0.807194	7.59483e-05	2.01197	6.37048e-15	1.6854	3.03771e-12	0.000467549	0.0204291	0.822461	0.651481	0.00107053	0.504968	0.00974037	0.194669	0.306135	0.993715	0.528612	0.851497	0.991672	0.302226	0.864916	0.612525	0.212499	0.32657	0.822461	1.36049	6.25459e-05	8.74521e-06	1.8173	1.19152e-07	1.03392	0.00370179	1.18043	0.000634194	1.09103e-05	0.146513	0.993715	0.456813	0.528612	0.310299	0.851497
At1g51820	0.592126	0.00456023	-0.0251409	0.92236	-0.675109	0.00387749	0.413774	0.00133344	0.406127	0.0812334	0.699944	0.131862	0.510264	-0.0486492	0.807689	0.999975	0.997537	0.9871	0.494823	0.460264	0.578595	0.640775	0.22272	0.649968	0.406127	-0.106374	0.999515	0.996522	0.0235083	1	-0.756343	0.151996	-0.806971	0.0928461	0.304277	-0.0506288	0.999975	0.129883	0.997537	0.180511	0.9871
At1g51830	0.463277	0.0161692	-0.480268	0.0251727	-1.2157	1.02145e-07	0.0167204	1.42692e-06	0.123617	0.172254	0.359346	0.0554064	0.767281	-0.0468752	0.80228	0.997704	0.960112	0.998787	0.877066	0.40787	0.635115	0.510152	0.392255	0.735428	0.123617	-0.652522	0.198959	0.403571	-0.433393	0.633338	-1.38795	6.4477e-05	-1.2711	0.000280816	0.000974551	0.116848	0.997704	0.219129	0.960112	0.102282	0.998787
At1g51850	0.45626	0.0152684	-0.440699	0.0528471	-0.805751	0.000122767	0.0335068	0.000251553	0.812637	0.325756	0.0785432	0.514497	0.00440323	-0.085744	0.620015	0.973362	0.571465	0.154177	0.995548	-0.0582372	0.999899	0.542004	0.270511	0.365052	0.812637	-0.766455	0.0995766	0.0163201	-0.354955	0.801818	-1.13151	0.00122092	-1.32025	8.12783e-05	0.0764191	-0.188741	0.973362	0.4115	0.571465	0.600241	0.154177
At1g51860	0.692003	8.9793e-06	1.54812	3.06833e-13	0.959339	3.81068e-08	0.00209804	0.772059	0.083652	0.338435	0.0476082	0.0973298	0.488054	0.327304	0.0229371	0.874531	1	0.849849	0.584039	0.594673	0.0440546	0.364699	0.443756	0.58878	0.083652	1.20968	3.99852e-05	1.3188e-07	1.22081	6.27304e-06	0.620903	0.0751939	0.862009	0.00126642	0.0338457	0.241106	0.874531	0.0111311	1	-0.229974	0.849849
At1g51870	0.518629	0.107244	1.21482	0.00509633	0.565226	0.148168	0.695723	0.999998	0.811566	-0.152246	0.727065	1.05387	0.0627673	0.0729811	0.891148	0.504382	0.999337	0.768691	0.791255	-0.535244	0.944641	0.445648	0.974034	0.649594	0.811566	1.36707	0.212257	0.999834	1.14184	0.506508	0.717472	0.797669	-0.488648	0.970101	0.969162	-1.20612	0.504382	-0.225227	0.999337	0.980892	0.768691
At1g51880	0.290159	0.156301	0.936586	0.000100943	0.576316	0.0038589	0.266394	0.901222	0.806712	0.0050583	0.981512	0.611413	0.00132754	0.15107	0.373986	0.276341	0.994504	0.425518	0.926407	-0.321254	0.834354	0.139089	0.99455	0.360271	0.806712	0.931528	0.0449394	0.852259	0.785516	0.0677486	0.571257	0.365407	-0.0350978	0.999993	0.547908	-0.606355	0.276341	-0.146012	0.994504	0.460343	0.425518
At1g51890	0.631144	1.96964e-06	1.82502	2.85389e-21	2.04116	1.98929e-23	3.8961e-08	3.96017e-10	0.787136	0.525662	9.57542e-05	0.400598	0.0013237	0.227567	0.0594559	0.977511	0.514565	0.903723	0.989508	0.230545	0.738686	0.403577	0.169571	-0.216148	0.787136	1.29935	8.18469e-09	3.06207e-10	1.59745	6.85119e-11	1.5155	1.43709e-10	1.64057	6.49943e-11	6.27005e-11	0.125064	0.977511	0.298095	0.514565	0.173031	0.903723
At1g51910	0.16785	0.316656	1.29329	2.19746e-06	0.40617	0.0466513	0.00419974	0.937994	0.0629751	0.446949	0.0428727	0.208003	0.267731	0.009903	0.952591	0.956948	0.59261	0.966247	0.904091	-0.0401529	0.999983	0.157947	0.983755	0.887117	0.0629751	0.846337	0.104098	0.00945348	1.28338	0.000823238	-0.0407799	0.999992	0.198167	0.976794	0.643635	0.238947	0.956948	0.437046	0.59261	0.1981	0.966247
At1g51980	0.0896763	0.396382	0.0683258	0.517574	0.243305	0.0241805	0.999991	0.903762	0.844589	0.0535565	0.611737	0.0603741	0.567304	0.0962001	0.36317	1	0.99972	0.999881	0.999876	0.0293023	0.999956	-0.00652374	1	-0.174979	0.844589	0.0147693	0.999999	1	-0.0278743	0.999966	0.189748	0.794953	0.18293	0.818678	0.91865	-0.00681762	1	-0.0426436	0.99972	-0.035826	0.999881
At1g52200	0.700756	0.00353886	2.31145	1.40464e-13	2.21867	2.92449e-12	0.000115862	0.000456596	0.999756	0.676142	0.00719095	0.386541	0.13696	0.7519	0.0030324	0.961605	0.999921	0.902023	1	0.314216	0.940518	-0.0511438	0.999987	0.0927861	0.999756	1.63531	0.000141249	1.32314e-05	1.55955	0.000302309	1.54252	0.000526234	1.83213	5.23431e-05	0.00107705	0.289602	0.961605	-0.0757579	0.999921	-0.365359	0.902023
At1g52230	0.0560528	0.647409	-2.19785	1.62152e-24	-2.43575	1.28362e-26	4.10956e-11	4.10956e-11	0.738392	-0.66618	1.20401e-06	-0.531947	5.78601e-05	-0.407181	0.00151944	0.969963	0.664004	0.978152	0.00138916	0.588	0.0147967	0.463234	0.0944425	0.237904	0.738392	-1.53167	9.70106e-11	4.44389e-11	-1.79067	4.13524e-11	-1.76957	4.14904e-11	-1.90381	4.11217e-11	4.10977e-11	-0.134233	0.969963	-0.258998	0.664004	-0.124765	0.978152
At1g52400	0.169934	0.472357	0.786721	0.00147722	-0.920048	0.000252871	0.438932	0.0211852	5.54287e-05	2.37385	4.63722e-14	1.36898	3.18642e-07	1.28299	1.21359e-06	0.0417287	0.021032	0.999832	2.3542e-07	-1.19904	0.00833319	-1.11306	0.0174896	1.70677	5.54287e-05	-1.58713	0.000194495	0.503681	-0.496269	0.669158	-3.2939	4.24474e-11	-2.28902	9.06411e-08	2.37753e-07	1.00488	0.0417287	1.09086	0.021032	0.0859866	0.999832
At1g52410	-0.105656	0.526177	0.909917	1.13639e-06	-0.198958	0.259467	0.00088135	0.998798	0.000357332	1.24895	6.04736e-10	1.19097	2.21089e-09	0.549222	0.00164926	0.999865	0.0462062	0.0839958	5.76647e-06	-1.29663	1.40684e-05	-0.654879	0.0736912	1.10888	0.000357332	-0.339037	0.698058	0.834806	0.360695	0.640353	-1.44791	2.46851e-06	-1.38993	5.92486e-06	0.0338401	0.0579839	0.999865	0.699731	0.0462062	0.641748	0.0839958
At1g52540	-0.0976916	0.703785	0.023388	0.923511	0.494056	0.0465689	0.99933	0.550812	0.742792	0.162516	0.505553	-0.12677	0.603227	0.329183	0.18028	0.957757	0.996467	0.767257	0.976108	0.0290781	0.999999	-0.426875	0.829172	-0.470668	0.742792	-0.139128	0.998505	0.997846	-0.305795	0.946814	0.33154	0.926294	0.620825	0.467849	0.996643	0.289285	0.957757	-0.166667	0.996467	-0.455953	0.767257
At1g53400	-0.317183	0.0277963	0.329707	0.101776	0.0831148	0.597112	0.0999931	0.408798	0.922283	-0.467429	0.00161841	-0.0574629	0.682681	-0.223231	0.116738	0.31762	0.816908	0.958534	0.972735	-0.25972	0.775516	-0.0939521	0.996791	0.246592	0.922283	0.797136	0.0217811	0.602522	0.552938	0.220468	0.550544	0.110656	0.140578	0.984304	0.68943	-0.409966	0.31762	-0.244198	0.816908	0.165768	0.958534
At1g53420	0.363909	0.167074	1.0723	0.00193114	0.98715	0.00387674	0.514985	0.645409	0.99996	0.427034	0.139804	0.141246	0.530299	0.350972	0.125348	0.965769	0.999934	0.984232	0.999981	0.222663	0.985398	0.0129371	1	0.0851509	0.99996	0.645268	0.648952	0.18354	0.721329	0.438068	0.560117	0.767685	0.845904	0.270051	0.572786	0.285787	0.965769	0.0760613	0.999934	-0.209726	0.984232
At1g53430	0.637634	0.000176708	0.543903	0.00113688	0.698074	0.000106027	0.99825	0.999818	0.984348	0.106105	0.504916	0.0513439	0.746565	0.238952	0.136502	0.999872	0.990989	0.958671	0.182642	0.58629	0.10949	0.398682	0.484736	-0.15417	0.984348	0.437798	0.37931	0.25336	0.304951	0.747667	0.591968	0.12086	0.64673	0.0703232	0.356457	0.0547614	0.999872	-0.132847	0.990989	-0.187609	0.958671
At1g53440	0.301113	0.0454863	0.293265	0.0511968	0.100168	0.498705	1	0.926575	0.937399	-0.262608	0.0797677	-0.0701592	0.635239	-0.339435	0.0248528	0.938244	0.999051	0.786587	0.0896733	0.371272	0.483678	0.640548	0.0363475	0.193097	0.937399	0.555872	0.0977028	0.507518	0.632699	0.0400596	0.362776	0.509499	0.170327	0.96277	0.295894	-0.192448	0.938244	0.0768271	0.999051	0.269276	0.786587
At1g53510	-0.438334	0.00107436	-0.246398	0.0870047	-0.577103	7.00414e-05	0.911243	0.973424	0.535197	-0.371301	0.00743655	-0.12633	0.321799	-0.249122	0.0539977	0.764025	0.984849	0.982519	0.999095	-0.312003	0.50798	-0.189212	0.89475	0.330705	0.535197	0.124902	0.986993	0.987866	0.00272362	1	-0.205803	0.88165	-0.450773	0.156803	0.482488	-0.24497	0.764025	-0.122179	0.984849	0.122792	0.982519
At1g53560	-0.0579428	0.62566	0.39192	0.00162388	0.881617	7.23072e-10	0.0931824	9.73815e-06	0.0528528	0.391852	0.00162669	0.181486	0.130182	0.222282	0.0651939	0.805174	0.910815	0.999874	0.0932698	-0.239428	0.706662	-0.280225	0.551985	-0.489697	0.0528528	6.8845e-05	1	0.80496	0.169638	0.910675	0.489766	0.0527989	0.700132	0.00138153	0.00299961	0.210366	0.805174	0.16957	0.910815	-0.0407963	0.999874
At1g53730	-0.21982	0.660021	1.37094	0.000903092	1.91336	1.08966e-05	0.136866	0.017263	0.916124	0.101963	0.852104	0.508293	0.243429	0.200531	0.604577	0.991434	0.999989	0.994453	0.997836	-0.728113	0.874944	-0.420351	0.984361	-0.542426	0.916124	1.26897	0.412573	0.66852	1.17041	0.280672	1.8114	0.0917635	1.40507	0.166608	0.032921	-0.40633	0.991434	-0.0985682	0.999989	0.307761	0.994453
At1g54040	0.119018	0.482288	0.128953	0.446669	0.0677622	0.68867	1	0.999932	0.999838	0.218014	0.200483	0.384025	0.0263991	0.509791	0.00374287	0.98142	0.822	0.994766	0.998315	-0.265007	0.873498	-0.390773	0.574702	0.0611913	0.999838	-0.0890604	0.998987	0.890223	-0.380837	0.601581	-0.150252	0.988124	-0.316262	0.767526	0.438553	-0.166011	0.98142	-0.291777	0.822	-0.125766	0.994766
At1g54100	0.639758	0.00288924	2.38994	2.25593e-16	3.61207	4.71068e-24	2.16031e-06	4.15085e-11	0.00127753	0.581603	0.00638811	0.0648649	0.752858	0.118283	0.566262	0.485172	0.603109	0.999969	0.999952	0.574893	0.365088	0.521475	0.474932	-1.22213	0.00127753	1.80834	1.03112e-06	1.39467e-09	2.27166	2.72477e-09	3.03047	4.12996e-11	3.54721	4.1096e-11	4.10965e-11	0.516739	0.485172	0.46332	0.603109	-0.0534181	0.999969
At1g54660	-0.17107	0.745958	0.315812	0.349342	0.968077	0.00838096	0.96575	0.459865	0.725859	-0.25965	0.488993	-0.243867	0.572747	0.157619	0.605928	1	0.947193	0.969128	0.999991	0.0727966	0.999998	-0.328689	0.993283	-0.652265	0.725859	0.575462	0.847309	0.897896	0.158194	0.99913	1.22773	0.177287	1.21194	0.259693	0.477893	-0.0157827	1	-0.417268	0.947193	-0.401485	0.969128
At1g54770	0.041705	0.850594	-0.593307	0.0137533	-0.587852	0.0208746	0.365833	0.411088	1	0.223027	0.341434	0.235767	0.289647	0.189521	0.418253	1	0.999998	0.999991	0.992738	-0.194062	0.98878	-0.147816	0.997212	-0.00545522	1	-0.816334	0.14818	0.118944	-0.782828	0.181862	-0.810879	0.177735	-0.82362	0.146163	0.214925	-0.0127405	1	0.0335061	0.999998	0.0462466	0.999991
At1g55160	-0.261454	0.229271	-1.01177	0.00175334	-1.32927	1.92518e-05	0.347868	0.042329	0.970561	-0.402975	0.0669329	0.0362282	0.880565	-0.757525	0.000994353	0.746667	0.848697	0.156465	0.997045	-0.297682	0.937671	0.496071	0.579909	0.317495	0.970561	-0.608798	0.577784	0.0936045	-0.254247	0.982729	-0.926293	0.108079	-1.3655	0.00690395	0.581863	-0.439203	0.746667	0.354551	0.848697	0.793754	0.156465
At1g55530	-0.239126	0.249474	-0.148964	0.471418	-0.20815	0.315393	0.999592	0.999998	0.999949	-0.0562749	0.78513	-0.107881	0.601553	-0.033231	0.878578	0.999974	1	0.999858	0.988282	-0.131245	0.997499	-0.205895	0.98231	0.0591865	0.999949	-0.0926891	0.999533	0.999992	-0.115733	0.998797	-0.151876	0.99502	-0.100269	0.999315	0.991542	0.0516062	0.999974	-0.0230439	1	-0.0746501	0.999858
At1g55610	0.279263	0.219511	0.581185	0.00791958	0.754649	0.00174431	0.91795	0.664261	0.992445	-0.172656	0.485276	0.0421578	0.809027	0.233405	0.209031	0.978763	0.767129	0.972484	0.74832	0.237105	0.958244	0.0458573	0.999985	-0.173465	0.992445	0.75384	0.200312	0.36326	0.347779	0.804183	0.927305	0.0805455	0.712491	0.14467	0.474594	-0.214814	0.978763	-0.406061	0.767129	-0.191248	0.972484
At1g55670	-0.214593	0.152793	-2.50556	2.95501e-23	-2.90706	2.91209e-26	4.11322e-11	4.10956e-11	0.402365	-0.566368	0.000338542	-0.754447	4.51956e-06	-0.602948	0.000152117	0.945156	0.999976	0.978148	0.550027	0.539853	0.120045	0.388355	0.439966	0.401496	0.402365	-1.93919	5.51721e-11	4.17274e-10	-1.90261	6.76265e-11	-2.34069	4.11118e-11	-2.15261	4.14649e-11	4.11252e-11	0.188079	0.945156	0.0365798	0.999976	-0.151499	0.978148
At1g55675	-0.100363	0.523152	-0.223854	0.157803	-0.947461	2.27158e-06	0.993148	0.00938451	0.0387859	-0.392045	0.0108609	-0.0208803	0.88842	0.0367515	0.804989	0.492265	0.331195	0.999772	0.752419	-0.0794823	0.999044	-0.137114	0.98756	0.723607	0.0387859	0.168191	0.969334	0.932996	-0.260606	0.829176	-0.555416	0.173819	-0.926581	0.00264505	0.00121219	-0.371165	0.492265	-0.428797	0.331195	-0.0576318	0.999772
At1g55920	-0.139605	0.296532	2.52262	1.94001e-26	0.593319	1.74539e-05	6.26361e-11	0.00246704	6.26993e-11	-0.214661	0.0933377	-0.0749885	0.553087	0.0543558	0.66699	0.968698	0.656786	0.977577	0.998407	-0.0646164	0.999227	-0.193961	0.893806	1.9293	6.26993e-11	2.73728	6.26361e-11	6.26361e-11	2.46827	6.26361e-11	0.807981	0.000438253	0.668308	0.00538174	0.0411563	-0.139673	0.968698	-0.269017	0.656786	-0.129344	0.977577
At1g56120	0.505433	0.00554024	1.00704	1.07597e-06	0.708599	0.000204885	0.323406	0.957713	0.817051	-0.0641245	0.734091	-0.570237	0.00047856	-0.215739	0.112247	0.30083	0.985051	0.488199	0.243306	1.07567	0.000447757	0.721172	0.022881	0.298443	0.817051	1.07117	0.00208428	5.94088e-07	1.22278	3.08095e-05	0.772723	0.0461518	1.27884	3.08009e-05	0.00180746	0.506113	0.30083	0.151615	0.985051	-0.354498	0.488199
At1g56130	0.416613	0.0129829	0.910328	2.34796e-06	0.947275	1.09956e-06	0.302797	0.230018	0.999987	-0.00721655	0.966376	-0.244063	0.182899	-0.0158388	0.922313	0.930008	1	0.933546	0.47193	0.660676	0.0882064	0.432452	0.418872	-0.036947	0.999987	0.917545	0.00494613	0.000350259	0.926167	0.00328705	0.954492	0.00311447	1.19134	0.000213857	0.00202563	0.236846	0.930008	0.00862229	1	-0.228224	0.933546
At1g56140	-0.299726	0.281068	0.466574	0.212254	-0.891568	0.00669557	0.558736	0.710051	0.0756791	0.0187347	0.955788	-0.0515296	0.869198	-0.0622643	0.812048	0.999987	0.999962	1	0.976265	-0.248196	0.990484	-0.237461	0.988153	1.35814	0.0756791	0.447839	0.944268	0.887812	0.528838	0.846193	-0.910303	0.366817	-0.840039	0.41128	0.336361	0.0702643	0.999987	0.080999	0.999962	0.0107347	1
At1g56200	0.00739485	0.926391	-1.20073	5.39243e-21	-0.616494	2.61406e-10	4.11757e-11	1.34108e-05	4.7203e-05	-0.174218	0.0331129	-0.329958	0.00012201	-0.110017	0.172996	0.737269	0.992586	0.382874	0.594477	0.337353	0.0452597	0.117412	0.901442	-0.584235	4.7203e-05	-1.02651	6.5842e-11	4.06374e-09	-1.09071	4.4266e-11	-0.442276	0.00321721	-0.286536	0.129869	0.000510182	0.15574	0.737269	-0.0642012	0.992586	-0.219942	0.382874
At1g56220	-0.0865892	0.519363	-1.16429	6.89172e-12	-1.12014	2.32645e-11	7.22837e-06	1.68414e-05	0.999899	-0.752189	6.53817e-07	-0.386169	0.00549885	0.125716	0.35057	0.390661	0.000303088	0.0895336	0.0106959	0.29958	0.610667	-0.212305	0.869085	-0.044153	0.999899	-0.4121	0.262692	0.00173514	-1.29001	1.13764e-07	-0.367947	0.384765	-0.733967	0.00361932	2.71689e-07	-0.36602	0.390661	-0.877905	0.000303088	-0.511885	0.0895336
At1g56500	-0.0730208	0.707968	-0.695557	0.000720257	-0.344645	0.0811434	0.224184	0.919014	0.794668	-0.108482	0.578169	-0.0257987	0.894653	-0.100364	0.606863	0.999647	1	0.999787	0.999995	-0.0472221	0.999978	0.0273437	0.999999	-0.350912	0.794668	-0.587074	0.282539	0.160269	-0.595193	0.268399	-0.236162	0.954016	-0.318846	0.852311	0.947117	-0.0826838	0.999647	-0.00811802	1	0.0745658	0.999787
At1g57770	-0.427144	0.0104922	-0.452135	0.00437233	-0.0955725	0.530846	0.999997	0.664588	0.560745	-0.372213	0.0125143	-0.474631	0.00176815	-0.443392	0.00330072	0.995794	0.999262	0.999987	0.999844	0.0474865	0.999924	0.0162474	1	-0.356563	0.560745	-0.079922	0.998866	0.999998	-0.00874311	1	0.276641	0.769738	0.379058	0.465152	0.559868	0.102418	0.995794	0.0711789	0.999262	-0.031239	0.999987
At1g58110	-0.159685	0.225981	0.736099	6.55989e-07	0.381751	0.00754123	0.000152493	0.0635322	0.430948	-0.294915	0.027794	-0.117504	0.371438	-0.156418	0.235491	0.927676	0.974279	0.999939	0.976825	-0.0421818	0.999909	-0.00326768	1	0.354348	0.430948	1.03101	1.15137e-05	0.000332358	0.892517	0.000162067	0.676667	0.00941971	0.499255	0.106396	0.0662216	-0.177412	0.927676	-0.138497	0.974279	0.0389142	0.999939
At1g58360	-0.235307	0.0229114	0.789632	1.66999e-10	0.190569	0.063243	2.75704e-08	0.044943	0.00128045	0.064539	0.523402	0.277556	0.00783062	0.109222	0.281874	0.666328	0.999566	0.842231	0.297713	-0.512863	0.00837776	-0.344529	0.166171	0.599063	0.00128045	0.725093	6.32241e-05	0.00851513	0.68041	0.000188887	0.12603	0.948062	-0.0869871	0.989698	0.992426	-0.213017	0.666328	-0.0446834	0.999566	0.168334	0.842231
At1g60010	-0.304411	0.15326	-1.19617	5.81329e-07	-1.04457	2.93524e-06	0.0448468	0.126879	0.994986	-0.420744	0.039553	0.144627	0.471207	-0.337031	0.0967476	0.35286	0.999671	0.532114	0.998573	-0.449038	0.6336	0.0326196	0.999997	-0.151593	0.994986	-0.775422	0.0971261	0.000340897	-0.859135	0.0489138	-0.623829	0.249175	-1.1892	0.00131375	0.139764	-0.565372	0.35286	-0.0837136	0.999671	0.481658	0.532114
At1g60630	0.104707	0.740974	-0.541929	0.0755921	-1.1144	0.000860948	0.672671	0.085169	0.77373	-0.186819	0.534689	-0.35966	0.234317	-0.0668772	0.823832	0.998448	0.999737	0.981995	0.984343	0.464367	0.891261	0.171584	0.998684	0.572466	0.77373	-0.355111	0.958491	0.997998	-0.475052	0.869261	-0.927577	0.28555	-0.754736	0.513848	0.171078	0.172841	0.998448	-0.119941	0.999737	-0.292782	0.981995
At1g60800	-0.356698	0.0563972	-1.88347	8.18709e-16	-0.688696	0.00010225	1.3101e-06	0.753329	5.60464e-05	-0.652183	0.000404292	-0.183373	0.26706	0.0552965	0.736464	0.370844	0.0477077	0.90465	0.845749	-0.173325	0.980251	-0.411994	0.55045	-1.19477	5.60464e-05	-1.23129	5.30404e-05	2.20864e-08	-1.93877	5.94124e-10	-0.0365134	0.999987	-0.505323	0.261824	0.0257101	-0.46881	0.370844	-0.707479	0.0477077	-0.238669	0.90465
At1g60950	-0.334683	0.0537189	-3.21329	1.66055e-25	-3.1893	2.36184e-25	4.10966e-11	4.1097e-11	0.999999	-1.11074	2.25255e-08	-0.496219	0.00504018	-1.0133	1.89736e-07	0.12511	0.998504	0.27591	0.0241926	0.161536	0.98418	0.67862	0.0681615	-0.0239892	0.999999	-2.10256	1.29737e-10	4.11057e-11	-2.19999	6.12821e-11	-2.07857	1.68958e-10	-2.69309	4.111e-11	7.01162e-11	-0.614516	0.12511	-0.0974326	0.998504	0.517084	0.27591
At1g61120	0.164614	0.314866	3.47983	1.51432e-40	2.43614	4.78734e-28	0	0	0.000220191	2.84197	3.58415e-33	0.854615	4.47165e-06	0.0965126	0.586317	0	0	0.0351228	0	-0.690002	0.0544765	0.068101	0.999748	1.04369	0.000220191	0.63786	0.0708208	0	3.38331	0	-0.405829	0.495607	1.58152	2.55084e-08	0	1.98735	0	2.74545	0	0.758103	0.0351228
At1g61190	-0.226354	0.162466	-1.63797	3.8267e-11	-1.33619	5.35648e-08	1.15961e-05	0.00125666	0.875556	-0.508129	0.00092779	-0.126661	0.430647	-0.202092	0.163207	0.485177	0.653471	0.99922	0.772504	-0.0996933	0.997687	-0.0242621	0.999997	-0.301784	0.875556	-1.12985	0.00024041	3.05648e-06	-1.43588	3.47725e-06	-0.828061	0.0196713	-1.20953	0.000381148	0.000542062	-0.381468	0.485177	-0.306037	0.653471	0.0754312	0.99922
At1g61520	-0.544374	0.000553144	-2.83892	9.77357e-26	-3.36819	2.61319e-29	4.11327e-11	4.10956e-11	0.135142	-0.733029	7.80057e-06	-0.881312	2.09164e-07	-0.73173	8.04542e-06	0.980282	1	0.979508	0.944885	0.336937	0.597588	0.187356	0.946424	0.529271	0.135142	-2.10589	4.19637e-11	5.20004e-11	-2.10719	4.19449e-11	-2.63516	4.10957e-11	-2.48687	4.10971e-11	4.10957e-11	0.148283	0.980282	-0.00129867	1	-0.149582	0.979508
At1g61680	0.149102	0.573145	0.864116	5.23561e-05	1.43435	7.86086e-09	0.252965	0.00425586	0.276001	0.139413	0.496925	0.28026	0.0901657	0.30379	0.0420697	0.993774	0.984903	0.999998	1	-0.131158	0.998018	-0.154688	0.995068	-0.57023	0.276001	0.724703	0.117129	0.192426	0.560326	0.189337	1.29493	0.000601359	1.15409	0.000607227	0.000438048	-0.140848	0.993774	-0.164377	0.984903	-0.0235297	0.999998
At1g62380	-0.228017	0.0774859	0.098197	0.441675	1.30461	2.39868e-14	0.461505	2.30472e-10	1.64545e-07	-0.361806	0.00608101	-0.265359	0.0409222	-0.287548	0.0272461	0.994306	0.998348	0.999996	0.974974	0.037342	0.999943	0.0595302	0.999432	-1.20641	1.64545e-07	0.460003	0.123278	0.339901	0.385745	0.276691	1.66642	5.35291e-11	1.56997	1.29246e-10	9.71477e-11	-0.0964469	0.994306	-0.0742587	0.998348	0.0221882	0.999996
At1g62480	0.0103964	0.954685	-0.165408	0.367831	1.59226	8.62991e-12	0.983112	1.66716e-06	1.38162e-07	-0.366238	0.0494739	0.226229	0.271544	-0.483854	0.010435	0.26954	0.997366	0.115524	0.688933	-0.215832	0.967976	0.49425	0.40226	-1.75767	1.38162e-07	0.200831	0.969734	0.70647	0.318446	0.816811	1.9585	8.04278e-09	1.36603	9.6551e-05	1.60087e-09	-0.592467	0.26954	0.117616	0.997366	0.710083	0.115524
At1g62880	0.225515	0.107671	0.49696	0.000681187	1.01204	1.14878e-09	0.731334	0.00228595	0.104646	0.25449	0.070359	0.382223	0.00761381	0.234838	0.0942134	0.985981	0.999998	0.973589	0.999989	-0.156707	0.965609	-0.00932243	1	-0.515083	0.104646	0.242469	0.813321	0.991395	0.262122	0.759	0.757552	0.00363645	0.62982	0.0243885	0.00265723	-0.127732	0.985981	0.0196527	0.999998	0.147385	0.973589
At1g62950	0.472881	0.13051	0.891304	0.0233058	0.711291	0.0659041	0.950471	0.995929	0.999312	0.0852479	0.781055	-0.0219355	0.938387	0.0879022	0.740763	0.999824	1	0.999717	0.942856	0.494816	0.835652	0.384979	0.927446	0.180013	0.999312	0.806056	0.556582	0.389826	0.803402	0.504068	0.626043	0.780996	0.733226	0.622736	0.745254	0.107183	0.999824	-0.00265434	1	-0.109838	0.999717
At1g63430	-0.235269	0.266302	-0.10894	0.512205	0.0476494	0.860198	0.996646	0.958827	0.995897	0.19954	0.344425	0.425796	0.0320913	0.461686	0.00368131	0.964628	0.904206	0.999988	0.679372	-0.661064	0.205638	-0.696954	0.0959962	-0.156589	0.995897	-0.30848	0.849994	0.298605	-0.570625	0.130412	-0.151891	0.997515	-0.378146	0.856084	0.753374	-0.226255	0.964628	-0.262145	0.904206	-0.0358899	0.999988
At1g63680	0.121639	0.410744	-0.697482	1.52333e-05	-0.737003	5.90861e-06	0.00300308	0.00164453	0.999963	0.0603487	0.682479	-0.0090882	0.950839	-0.196542	0.186013	0.999412	0.816222	0.943985	0.99968	0.130727	0.988258	0.318181	0.644678	0.0395205	0.999963	-0.757831	0.0073773	0.0192393	-0.50094	0.16967	-0.797352	0.00415379	-0.727915	0.0112432	0.113691	0.0694369	0.999412	0.256891	0.816222	0.187454	0.943985
At1g63830	0.258548	0.0640895	0.4948	0.000655185	0.428865	0.00277452	0.824528	0.949586	0.999357	0.062721	0.648386	-0.197746	0.154022	0.157295	0.255204	0.757855	0.996373	0.452361	0.911812	0.456294	0.189267	0.101253	0.995002	0.0659351	0.999357	0.432079	0.239692	0.00911425	0.337505	0.509152	0.366144	0.417556	0.626611	0.0238144	0.724471	0.260467	0.757855	-0.0945742	0.996373	-0.355042	0.452361
At1g63840	0.34396	0.0240829	1.92794	6.30754e-19	1.92753	6.36302e-19	4.56937e-09	4.60244e-09	1	0.753867	4.97028e-06	0.788369	7.77492e-07	0.718984	4.51855e-06	0.99998	0.999978	0.999274	0.379852	-0.444409	0.265405	-0.375023	0.451142	0.000412195	1	1.17407	6.78725e-06	7.18956e-06	1.20896	2.03936e-06	1.17366	6.83663e-06	1.13916	7.24328e-06	2.05476e-06	-0.0345021	0.99998	0.0348838	0.999978	0.0693859	0.999274
At1g64210	0.133554	0.351747	0.547962	0.000570853	1.23804	1.04942e-06	0.32712	0.00130632	0.0825699	0.199911	0.420041	0.153264	0.250357	0.314087	0.00763164	0.999979	0.998	0.931137	0.999889	-0.0197095	0.999998	-0.180533	0.910013	-0.690078	0.0825699	0.348051	0.816608	0.339341	0.233876	0.776597	1.03813	0.0291161	1.08478	0.00120994	0.00432678	0.0466477	0.999979	-0.114175	0.998	-0.160823	0.931137
At1g64230	-0.132786	0.110501	-0.552722	1.03333e-08	-0.634627	2.45576e-10	0.00791278	0.000864365	0.980227	-0.253749	0.003066	0.00293772	0.971496	-0.0877306	0.288475	0.246675	0.706138	0.969194	0.900318	-0.135724	0.847733	-0.0450558	0.998777	0.081905	0.980227	-0.298972	0.119109	0.000180585	-0.464991	0.00240964	-0.380877	0.0206963	-0.637564	1.48567e-05	0.000234146	-0.256687	0.246675	-0.166019	0.706138	0.0906683	0.969194
At1g64370	0.210828	0.172845	-0.507115	0.00160458	-1.24442	5.57552e-11	0.0187763	1.5907e-07	0.014614	-0.163767	0.288021	0.0328974	0.830148	-0.152913	0.320847	0.941986	1	0.954082	0.515055	0.17793	0.961717	0.36374	0.547249	0.737301	0.014614	-0.343348	0.608041	0.141686	-0.354203	0.57569	-1.08065	8.84692e-05	-1.27731	3.35785e-06	7.41775e-05	-0.196665	0.941986	-0.0108545	1	0.18581	0.954082
At1g64660	-0.367471	0.31272	0.791214	0.00199805	0.430605	0.0990173	0.102382	0.468413	0.898756	0.201646	0.431857	0.35594	0.139043	0.162371	0.464574	0.997525	0.999997	0.990031	0.783974	-0.723411	0.548089	-0.529842	0.802786	0.360608	0.898756	0.589567	0.536634	0.775744	0.628842	0.387583	0.228959	0.987006	0.0746652	0.999928	0.965221	-0.154294	0.997525	0.0392749	0.999997	0.193569	0.990031
At1g64720	-0.121908	0.354471	-1.15482	4.33408e-12	-1.93281	1.16427e-20	1.08593e-05	4.30893e-11	0.00128461	-0.494591	0.000382245	-0.259093	0.0522335	-0.19775	0.135597	0.796704	0.596914	0.999432	0.345404	0.137185	0.975485	0.0758412	0.998415	0.77799	0.00128461	-0.660231	0.00921062	0.000151289	-0.957073	4.72879e-05	-1.43822	3.22396e-09	-1.67372	7.0085e-11	4.97979e-11	-0.235498	0.796704	-0.296841	0.596914	-0.0613436	0.999432
At1g64750	0.197796	0.266934	-0.710534	0.000179032	-0.27983	0.118395	0.00766217	0.404223	0.520295	-0.0579047	0.743862	0.0887101	0.616913	0.00863248	0.963123	0.991419	0.99983	0.999578	0.907241	0.109086	0.997856	0.189164	0.976136	-0.430704	0.520295	-0.65263	0.110795	0.0262644	-0.719167	0.0717842	-0.221926	0.947244	-0.36854	0.679332	0.86832	-0.146615	0.991419	-0.0665372	0.99983	0.0800776	0.999578
At1g65280	-0.45444	0.00279796	-0.999777	2.48115e-09	-0.776646	1.8793e-05	0.0850892	0.679612	0.899518	-0.215736	0.121366	-0.356645	0.023956	-0.127445	0.356203	0.982607	0.997365	0.871973	0.834236	-0.0977952	0.997112	-0.326994	0.573664	-0.223131	0.899518	-0.784041	0.00241112	0.0328997	-0.872332	0.00057108	-0.56091	0.109386	-0.420001	0.429028	0.0412615	0.140909	0.982607	-0.0882903	0.997365	-0.229199	0.871973
At1g65650	-0.318299	0.115898	-0.98938	4.73299e-05	-0.436065	0.0426865	0.23448	0.998475	0.468976	-0.365251	0.0722834	-0.0986565	0.622202	-0.235926	0.241305	0.932024	0.997287	0.996402	0.999981	-0.219643	0.969627	-0.0823737	0.999693	-0.553315	0.468976	-0.624129	0.308305	0.0472056	-0.753455	0.136281	-0.0708143	0.999872	-0.337409	0.850273	0.982033	-0.266594	0.932024	-0.129325	0.997287	0.137269	0.996402
At1g65930	-0.0411754	0.683239	-0.898483	2.95711e-12	-0.179965	0.0785548	2.14533e-06	0.92301	7.28538e-05	-0.404148	0.000177867	-0.681737	8.94541e-09	-0.142333	0.161888	0.380784	0.446779	0.00472684	0.125991	0.640561	0.000480679	0.101158	0.979603	-0.718518	7.28538e-05	-0.494335	0.0120871	0.648679	-0.75615	2.849e-05	0.224183	0.615306	0.501772	0.0103939	0.999812	0.277589	0.380784	-0.261815	0.446779	-0.539404	0.00472684
At1g65980	-0.0375365	0.76589	0.103123	0.414606	0.214982	0.0922739	0.967552	0.712748	0.988208	-0.325309	0.0122008	0.0198588	0.874792	-0.162797	0.199837	0.386457	0.94069	0.905847	0.587786	-0.0573953	0.999501	0.125261	0.980418	-0.111859	0.988208	0.428432	0.169292	0.997009	0.26592	0.666278	0.54029	0.0396795	0.195123	0.879239	0.287964	-0.345167	0.386457	-0.162511	0.94069	0.182656	0.905847
At1g66020	0.290035	0.232674	-0.429827	0.0169477	0.324083	0.0648754	0.169358	0.999996	0.0410504	-0.319842	0.189528	-0.0487725	0.79265	0.15177	0.337481	0.94152	0.565821	0.957885	0.472103	0.338808	0.863736	0.138265	0.996147	-0.75391	0.0410504	-0.109985	0.998844	0.646972	-0.581598	0.149823	0.643925	0.265677	0.372856	0.667014	0.972454	-0.271069	0.94152	-0.471612	0.565821	-0.200543	0.957885
At1g66090	0.441725	0.114095	2.18906	1.63717e-10	2.09947	2.2036e-09	0.000547272	0.00166328	0.999917	0.395	0.156667	-0.141075	0.648027	0.13368	0.628689	0.783295	0.984201	0.984809	0.999996	0.5828	0.71847	0.308046	0.967519	0.0895915	0.999917	1.79406	0.000367653	1.02647e-05	2.05538	3.69857e-05	1.70447	0.00114557	2.24054	3.48182e-05	0.000130624	0.536075	0.783295	0.261321	0.984201	-0.274754	0.984809
At1g66150	-0.0929943	0.642752	-0.791124	0.000107168	-0.931343	9.19976e-06	0.128658	0.03919	0.994539	-0.774144	0.000143046	-0.227367	0.179129	-0.396386	0.0216517	0.263473	0.658768	0.97883	0.146383	0.134373	0.99521	0.303392	0.849229	0.140219	0.994539	-0.01698	1	0.233552	-0.394738	0.615858	-0.157199	0.99074	-0.703976	0.0729608	0.285718	-0.546777	0.263473	-0.377758	0.658768	0.169019	0.97883
At1g66270	-0.144173	0.550941	0.879899	0.0795204	0.0923502	0.786285	0.416005	0.991552	0.752381	-0.0687914	0.749559	0.954545	3.92958e-05	0.242246	0.226683	0.0169781	0.882706	0.122295	0.99988	-1.09872	0.016582	-0.386419	0.801887	0.787549	0.752381	0.948691	0.475056	0.999989	0.637654	0.810636	0.161142	0.998351	-0.862195	0.255902	0.998689	-1.02334	0.0169781	-0.311037	0.882706	0.7123	0.122295
At1g66700	0.0562603	0.873281	0.00430721	0.985116	0.633755	0.00597299	0.999995	0.721938	0.361781	0.0652621	0.793668	0.0833171	0.718492	0.311135	0.259849	1	0.983914	0.986709	1	-0.0270568	1	-0.254874	0.991886	-0.629447	0.361781	-0.0609549	0.99997	0.999869	-0.306827	0.951919	0.568492	0.518977	0.550437	0.507887	0.934348	-0.018055	1	-0.245872	0.983914	-0.227818	0.986709
At1g66830	0.0266473	0.883986	0.516327	0.00218656	1.02725	1.65053e-06	0.339422	0.00474071	0.294595	0.552806	0.00418369	0.608985	0.000406541	0.897903	1.66137e-07	0.999895	0.663832	0.743691	0.333962	-0.582338	0.172818	-0.871255	0.00632966	-0.510925	0.294595	-0.0364788	0.999988	0.998256	-0.381575	0.471421	0.474446	0.447761	0.418267	0.513161	0.992793	-0.0561789	0.999895	-0.345097	0.663832	-0.288918	0.743691
At1g67090	-0.289147	0.0992672	-2.55207	1.17778e-20	-3.34325	5.36787e-26	5.4398e-11	4.10958e-11	0.0234445	-0.999418	3.5954e-07	-1.23986	2.00797e-09	-1.0171	2.46581e-07	0.920368	1	0.941327	0.0553613	0.950715	0.00348487	0.727954	0.0462115	0.791179	0.0234445	-1.55265	6.37805e-07	2.34037e-05	-1.53497	8.34294e-07	-2.34383	4.51216e-11	-2.10339	1.85576e-10	4.63188e-11	0.240444	0.920368	0.017683	1	-0.222761	0.941327
At1g67230	0.187515	0.386063	-0.125146	0.58229	-1.03642	3.06082e-05	0.914618	0.00339963	0.0656788	-0.348427	0.11049	0.108211	0.653693	0.0141068	0.947812	0.715118	0.836944	0.999694	0.495556	0.0793039	0.999868	0.173408	0.992435	0.911273	0.0656788	0.22328	0.979032	0.980097	-0.139253	0.99762	-0.687993	0.252376	-1.14463	0.0129178	0.0171643	-0.456637	0.715118	-0.362534	0.836944	0.0941039	0.999694
At1g67330	0.0167975	0.923631	1.22944	1.76326e-08	0.3324	0.0636041	0.000217259	0.792917	0.0094671	0.0111131	0.953176	-0.225664	0.173716	0.051184	0.727185	0.930083	0.99998	0.800652	1	0.242462	0.909407	-0.0343866	0.999988	0.897038	0.0094671	1.21832	0.000367888	5.31674e-06	1.17825	9.51378e-05	0.321287	0.807553	0.558064	0.202683	0.815101	0.236777	0.930083	-0.0400709	0.99998	-0.276848	0.800652
At1g67360	-0.172135	0.296987	1.09007	1.42001e-08	0.389147	0.0208351	1.76982e-05	0.164967	0.0410922	0.0983426	0.549928	0.371955	0.0268643	0.28882	0.0828869	0.842673	0.961792	0.999166	0.848951	-0.54409	0.19121	-0.460954	0.35912	0.700926	0.0410922	0.99173	0.00100487	0.0339094	0.801253	0.0126744	0.290805	0.806	0.0171924	1	0.99794	-0.273613	0.842673	-0.190477	0.961792	0.0831355	0.999166
At1g67510	0.0264428	0.882043	-1.22858	3.39004e-08	-0.824455	0.000350795	0.000184845	0.0394319	0.682411	0.16779	0.385759	-0.026376	0.874283	0.608147	0.000212537	0.971247	0.465238	0.0703124	0.993951	0.0528188	0.999926	-0.581704	0.144208	-0.404122	0.682411	-1.39637	6.42316e-05	0.000217443	-1.83672	2.30312e-08	-0.992245	0.0144666	-0.798079	0.0517373	3.20686e-05	0.194166	0.971247	-0.440357	0.465238	-0.634523	0.0703124
At1g67720	0.194518	0.273419	-0.483701	0.00315417	0.492548	0.0127003	0.0606676	0.85532	0.00321453	-0.0511333	0.771969	0.133293	0.368606	0.329788	0.0297497	0.964744	0.560748	0.931679	0.918426	0.0612248	0.999799	-0.135271	0.991068	-0.976249	0.00321453	-0.432568	0.445697	0.0615862	-0.813489	0.00538007	0.543681	0.303252	0.359255	0.666274	0.983314	-0.184426	0.964744	-0.380921	0.560748	-0.196495	0.931679
At1g67740	-0.0712279	0.621747	-2.16534	5.17437e-21	-2.38257	7.29203e-23	4.1428e-11	4.11038e-11	0.891023	-0.515691	0.00070769	-0.559729	0.000268708	-0.380462	0.0105207	0.99993	0.984895	0.948967	0.259508	0.488501	0.172296	0.309234	0.651016	0.217224	0.891023	-1.64965	9.58103e-10	2.0917e-09	-1.78488	1.19965e-10	-1.86688	5.92102e-11	-1.82284	8.09436e-11	4.27491e-11	0.0440381	0.99993	-0.135228	0.984895	-0.179267	0.948967
At1g67800	0.296772	0.0621587	0.574138	0.000299168	0.875139	1.12399e-06	0.782626	0.109609	0.719449	0.112889	0.470466	-0.294623	0.0824361	0.0422726	0.761965	0.479187	0.999362	0.629175	0.958544	0.591394	0.117415	0.254499	0.823142	-0.301001	0.719449	0.461249	0.27487	0.00378158	0.531865	0.109161	0.76225	0.0138065	1.16976	8.13346e-05	0.00304717	0.407511	0.479187	0.0706163	0.999362	-0.336895	0.629175
At1g67810	0.177895	0.182447	0.581246	2.53824e-05	0.858785	1.27781e-08	0.242909	0.00591206	0.612704	0.504332	0.000383388	-0.0749919	0.595983	0.135279	0.255684	0.0457191	0.308804	0.858303	0.502821	0.252886	0.775264	0.0426152	0.999879	-0.277538	0.612704	0.0769137	0.998094	0.0125893	0.445967	0.115238	0.354452	0.378947	0.933776	0.000133986	0.00146061	0.579324	0.0457191	0.369053	0.308804	-0.210271	0.858303
At1g68010	0.000703855	0.996289	-2.10855	1.30793e-19	-2.27513	4.89643e-21	4.25353e-11	4.11873e-11	0.969433	-0.47418	0.00267605	0.0546389	0.718211	-0.176517	0.246386	0.147553	0.728382	0.885176	0.241637	-0.0539351	0.99985	0.177221	0.96021	0.166581	0.969433	-1.63437	4.99636e-09	4.16822e-11	-1.93203	6.98078e-11	-1.80095	3.14224e-10	-2.32977	4.11337e-11	4.28154e-11	-0.528819	0.147553	-0.297663	0.728382	0.231156	0.885176
At1g68400	-0.116757	0.699733	0.522622	0.129724	0.15126	0.584635	0.713764	0.984906	0.953332	0.163971	0.674884	0.0682258	0.789591	-0.14461	0.50047	0.999941	0.980533	0.986475	0.992029	-0.184983	0.996804	0.0278535	1	0.371362	0.953332	0.358651	0.980384	0.884675	0.667233	0.553436	-0.0127109	1	0.0830344	0.999916	0.954117	0.0957454	0.999941	0.308581	0.980533	0.212836	0.986475
At1g68620	0.155916	0.6631	2.64303	7.5753e-11	3.46653	1.41524e-14	5.52383e-05	1.34978e-07	0.456675	0.504228	0.225551	0.681682	0.037234	0.812806	0.0138481	0.999346	0.990969	0.999698	0.987219	-0.525766	0.87824	-0.65689	0.740549	-0.823493	0.456675	2.1388	0.00197718	0.000922888	1.83023	0.00229989	2.9623	1.025e-05	2.78484	1.86958e-06	5.1802e-06	-0.177454	0.999346	-0.308578	0.990969	-0.131124	0.999698
At1g68840	0.504557	0.000497053	-0.359973	0.0149905	-1.2452	2.18858e-12	0.000783583	9.92633e-11	0.000555807	-0.493808	0.000635129	-0.538788	0.000830713	-0.29101	0.0366908	0.999923	0.895743	0.826135	4.96438e-05	1.04335	6.47349e-05	0.795567	0.00168831	0.885231	0.000555807	0.133835	0.983493	0.954634	-0.0689635	0.999267	-0.751396	0.00345676	-0.706416	0.0128377	0.000109857	0.04498	0.999923	-0.202798	0.895743	-0.247778	0.826135
At1g69270	-0.121345	0.539074	0.837311	3.9763e-05	0.784689	9.95998e-05	0.0105984	0.0181184	0.999949	-0.00364696	0.98524	-0.0473831	0.773999	0.199335	0.230674	0.999978	0.967051	0.892934	0.998121	-0.0739622	0.999707	-0.32068	0.807301	0.0526215	0.999949	0.840958	0.0341052	0.00989248	0.637976	0.120439	0.788336	0.0553114	0.832072	0.0177898	0.185795	0.0437362	0.999978	-0.202982	0.967051	-0.246718	0.892934
At1g69700	-0.336385	0.0276032	-1.57128	1.89961e-08	-1.8154	1.87827e-08	0.000421801	0.000138037	0.968895	-0.850149	2.04763e-05	-0.00133442	0.993696	-0.220975	0.138391	0.0140104	0.0789599	0.916932	0.218915	-0.33505	0.659275	-0.11541	0.992694	0.244118	0.968895	-0.721135	0.100853	2.66376e-05	-1.35031	0.000120513	-0.965253	0.0261363	-1.81407	1.10459e-05	4.44043e-05	-0.848814	0.0140104	-0.629174	0.0789599	0.21964	0.916932
At1g69930	0.410198	0.0280315	3.44657	1.52439e-25	2.61022	4.31478e-20	4.10975e-11	2.24916e-10	0.0228366	0.673088	0.000499361	0.175933	0.337207	0.426545	0.022587	0.392838	0.92857	0.923781	0.908144	0.234266	0.941846	-0.016347	1	0.83635	0.0228366	2.77348	4.11581e-11	4.10956e-11	3.02002	4.1098e-11	1.93713	8.19007e-09	2.43429	4.77548e-11	2.73385e-10	0.497155	0.392838	0.246543	0.92857	-0.250613	0.923781
At1g69990	-0.302578	0.278202	1.96541	2.4107e-07	1.3826	3.87413e-05	7.05829e-05	0.00268868	0.659996	0.873664	0.010716	0.0129055	0.950574	0.145754	0.486216	0.238411	0.407008	0.997192	0.088585	-0.315484	0.936269	-0.448333	0.775211	0.58281	0.659996	1.09175	0.131547	0.000105619	1.81966	0.000268459	0.508938	0.821314	1.3697	0.00639432	0.0158329	0.860758	0.238411	0.727909	0.407008	-0.132849	0.997192
At1g70080	0.546499	0.0134788	0.841252	0.000125344	1.05706	2.10125e-05	0.896347	0.516937	0.970501	-0.124696	0.594647	0.0343774	0.86942	0.287809	0.0729043	0.995279	0.678241	0.920278	0.28771	0.512122	0.513663	0.25869	0.9137	-0.215806	0.970501	0.965948	0.0336536	0.0741076	0.553443	0.241029	1.18175	0.00840445	1.02268	0.0181661	0.0595916	-0.159073	0.995279	-0.412505	0.678241	-0.253432	0.920278
At1g70420	0.287514	0.00933235	0.60336	5.98727e-07	0.816306	3.56151e-10	0.305614	0.0112923	0.719639	-0.262078	0.0172232	-0.497068	2.09849e-05	-0.195838	0.0717871	0.628873	0.997818	0.357224	0.00754889	0.784581	4.44e-05	0.483351	0.0261209	-0.212946	0.719639	0.865438	6.46045e-06	2.0131e-08	0.799197	3.14628e-05	1.07838	3.47048e-08	1.31337	1.48249e-10	1.78374e-07	0.23499	0.628873	-0.0662408	0.997818	-0.30123	0.357224
At1g70490	-0.140735	0.0923946	-0.543285	1.71348e-09	-0.511144	1.1021e-08	0.0105493	0.0242401	0.999786	-0.195897	0.0198529	-0.151443	0.070423	-0.305515	0.000352362	0.998958	0.93667	0.776867	0.997067	0.010708	0.999999	0.164781	0.72388	-0.0321405	0.999786	-0.347388	0.042149	0.0140223	-0.23777	0.333432	-0.315247	0.0855494	-0.359702	0.0314979	0.49983	-0.0444542	0.998958	0.109618	0.93667	0.154073	0.776867
At1g70830	0.0568691	0.734803	-0.196933	0.243574	-0.6068	0.00111758	0.889239	0.0850345	0.544864	-0.0280189	0.867398	0.00176269	0.991618	-0.00881986	0.958079	0.999995	0.999999	1	0.999168	0.0551064	0.9999	0.065689	0.999762	0.409867	0.544864	-0.168914	0.979268	0.958267	-0.188113	0.966905	-0.578781	0.180059	-0.608562	0.140236	0.153523	-0.0297816	0.999995	-0.019199	0.999999	0.0105826	1
At1g70890	-0.123872	0.431287	-1.89019	5.27833e-17	-1.36555	6.39527e-12	1.53492e-09	9.93514e-06	0.183502	-0.5478	0.000922138	-0.249384	0.116244	-0.0436981	0.780759	0.75548	0.219376	0.936698	0.40218	0.125512	0.992687	-0.0801736	0.999129	-0.524646	0.183502	-1.34239	1.8787e-06	1.24171e-08	-1.8465	4.31049e-10	-0.817747	0.00637079	-1.11616	7.54788e-05	2.64419e-06	-0.298417	0.75548	-0.504102	0.219376	-0.205685	0.936698
At1g70990	-0.374809	0.0041524	-0.842536	1.36979e-06	-0.17696	0.161411	0.184822	0.868606	0.0170928	-0.525339	5.2136e-05	-0.107705	0.366012	-0.113535	0.365995	0.144091	0.176491	1	0.949928	-0.267104	0.629427	-0.261273	0.675024	-0.665577	0.0170928	-0.317197	0.573073	0.00504537	-0.729001	0.00689399	0.34838	0.340339	-0.0692547	0.998526	0.999148	-0.417634	0.144091	-0.411804	0.176491	0.00583018	1
At1g71040	-0.380847	0.126352	-0.909227	0.000553369	-0.588541	0.0202532	0.648499	0.990463	0.937325	-0.544158	0.0226495	-0.205928	0.404146	-0.0575592	0.793613	0.91338	0.646416	0.997464	0.996437	-0.174919	0.995698	-0.323288	0.920209	-0.320686	0.937325	-0.365068	0.884271	0.340084	-0.851667	0.119285	-0.0443822	0.999994	-0.382612	0.876159	0.590971	-0.33823	0.91338	-0.486599	0.646416	-0.148369	0.997464
At1g71260	-0.0405365	0.740277	-2.05298	9.5505e-22	-0.636794	7.73986e-06	9.5666e-11	0.0167471	3.86653e-09	-0.699682	4.72599e-07	-0.468849	0.000320569	-0.0987955	0.420365	0.76046	0.011971	0.278108	0.00441655	0.428313	0.145981	0.058259	0.999376	-1.41619	3.86653e-09	-1.3533	6.68318e-09	1.54478e-10	-1.95419	9.56939e-11	0.062888	0.999206	-0.167945	0.931195	0.0403179	-0.230833	0.76046	-0.600887	0.011971	-0.370054	0.278108
At1g71830	0.21414	0.202656	1.02479	3.40249e-07	0.58318	0.00277942	0.0174308	0.676517	0.517623	0.506191	0.00361662	0.464201	0.00724321	0.247714	0.141606	0.999973	0.878468	0.938867	0.812755	-0.250061	0.892572	-0.0335741	0.999991	0.441611	0.517623	0.5186	0.278455	0.203005	0.777078	0.0254342	0.0769885	0.999598	0.118979	0.996728	0.757044	0.0419907	0.999973	0.258478	0.878468	0.216487	0.938867
At1g71880	-0.1497	0.334795	-1.49479	1.57798e-12	-0.884733	4.70296e-07	2.60205e-06	0.0164586	0.0862593	-0.472861	0.00334977	0.720665	2.03971e-05	0.0478289	0.769106	1.75381e-05	0.200659	0.0437967	0.674474	-0.870365	0.00261434	-0.197529	0.948666	-0.610053	0.0862593	-1.02193	0.000412565	9.77105e-11	-1.54261	1.96533e-07	-0.411872	0.41731	-1.6054	1.80913e-08	0.00152203	-1.19353	1.75381e-05	-0.52069	0.200659	0.672836	0.0437967
At1g72160	-0.180319	0.520646	-0.88162	0.00154946	-0.362442	0.277405	0.452281	0.998162	0.816427	-0.449659	0.0915305	0.134833	0.565716	-0.159547	0.497066	0.556519	0.960108	0.945895	0.980117	-0.315152	0.951956	-0.0207722	1	-0.519178	0.816427	-0.431961	0.846978	0.0598747	-0.722073	0.323814	0.0872169	0.999942	-0.497275	0.818333	0.995791	-0.584491	0.556519	-0.290112	0.960108	0.294379	0.945895
At1g72180	-0.465711	0.00176729	-0.840608	7.41846e-07	-0.98417	3.85479e-07	0.456176	0.190221	0.987424	0.834489	2.9124e-07	0.636004	3.91189e-05	-0.468407	0.00167114	0.917173	4.68172e-07	1.61302e-05	4.91432e-07	-1.10171	1.69127e-05	0.00269526	1	0.143561	0.987424	-1.6751	1.40188e-09	4.17131e-08	-0.372202	0.464289	-1.81866	1.01123e-09	-1.62017	2.30519e-08	0.194782	0.198486	0.917173	1.3029	4.68172e-07	1.10441	1.61302e-05
At1g72300	-0.2192	0.411736	0.334993	0.254366	-0.463539	0.0503131	0.716963	0.980649	0.278681	-0.449958	0.172692	0.150989	0.540486	-0.147549	0.475115	0.676373	0.967146	0.933763	0.993332	-0.370189	0.904524	-0.0716516	0.999931	0.798532	0.278681	0.784951	0.472376	0.996347	0.482541	0.747712	-0.0135809	1	-0.614528	0.45625	0.9041	-0.600947	0.676373	-0.30241	0.967146	0.298537	0.933763
At1g72460	-0.0942783	0.711918	1.09695	0.000214261	1.54645	0.000220348	0.0301246	0.0114089	0.829466	0.320279	0.314175	0.293264	0.261395	0.551962	0.013579	1	0.985554	0.958734	0.89235	-0.387543	0.874048	-0.646241	0.369807	-0.449497	0.829466	0.776669	0.356739	0.214391	0.544986	0.455162	1.22617	0.113405	1.25318	0.0640109	0.130709	0.0270145	1	-0.231683	0.985554	-0.258698	0.958734
At1g72610	-0.828848	0.000208913	-4.57806	1.3472e-28	-3.4265	1.11816e-22	4.10956e-11	1.13991e-10	0.00340141	-1.17114	6.88387e-07	-1.0419	6.41563e-06	-1.05338	5.27666e-06	0.997835	0.998613	1	0.852865	0.213049	0.978282	0.224531	0.972688	-1.15156	0.00340141	-3.40691	4.10999e-11	4.10966e-11	-3.52468	4.10967e-11	-2.25536	5.37191e-09	-2.3846	1.08589e-09	1.24824e-09	-0.129246	0.997835	-0.117763	0.998613	0.0114823	1
At1g73080	0.500207	0.000844106	2.09333	1.20691e-20	1.65603	1.94694e-16	1.72841e-09	5.6288e-06	0.261344	0.911111	3.33694e-08	0.266228	0.06527	0.117189	0.41115	0.0248942	0.00281787	0.975241	0.326774	0.233979	0.849263	0.383018	0.404877	0.437298	0.261344	1.18222	3.47621e-06	6.40387e-11	1.97614	4.26712e-11	0.744917	0.0059719	1.3898	7.44805e-08	4.66768e-09	0.644884	0.0248942	0.793923	0.00281787	0.149039	0.975241
At1g73180	-0.183519	0.339945	-0.311696	0.0905401	0.249514	0.173363	0.996404	0.571049	0.257365	-0.220165	0.228723	-0.341381	0.0644821	-0.0508786	0.779493	0.996861	0.985295	0.864026	0.999992	0.157862	0.990524	-0.132641	0.995775	-0.561211	0.257365	-0.0915317	0.999184	0.999997	-0.260818	0.90916	0.469679	0.451669	0.590896	0.207929	0.846724	0.121217	0.996861	-0.169286	0.985295	-0.290503	0.864026
At1g73500	-0.0727614	0.66913	0.378028	0.0327035	0.627257	0.00734863	0.427283	0.144611	0.941941	0.447812	0.00686292	-0.211722	0.14796	0.32528	0.0148792	0.0400723	0.988885	0.0811355	0.233926	0.13896	0.987803	-0.398042	0.425955	-0.24923	0.941941	-0.0697845	0.999601	0.11196	0.0527472	0.999849	0.179445	0.983535	0.838979	0.0332478	0.832302	0.659534	0.0400723	0.122532	0.988885	-0.537002	0.0811355
At1g73540	0.629515	0.00365721	1.47402	1.35162e-08	0.207029	0.373968	0.0713242	0.747516	0.00277324	0.8416	0.000317992	0.18106	0.384588	1.0097	1.07941e-05	0.254925	0.993101	0.0675796	0.980226	0.448455	0.643022	-0.380188	0.782315	1.26699	0.00277324	0.63242	0.327026	0.00102485	0.464318	0.63547	-0.634571	0.356475	0.0259687	0.999999	0.11814	0.66054	0.254925	-0.168103	0.993101	-0.828643	0.0675796
At1g73655	-0.0449285	0.777634	-1.99089	1.11912e-17	-0.959981	1.3446e-07	1.55025e-10	0.00193263	0.00035276	-0.207287	0.195923	-0.419241	0.0105813	-0.184863	0.248015	0.932277	0.999998	0.899679	0.977974	0.374313	0.555773	0.139935	0.988669	-1.03091	0.00035276	-1.7836	1.69767e-09	5.64525e-08	-1.80602	1.18355e-09	-0.752694	0.0169971	-0.54074	0.169234	0.0128138	0.211954	0.932277	-0.0224235	0.999998	-0.234378	0.899679
At1g73800	0.470949	0.0261648	0.726351	0.001107	0.817403	0.00240178	0.944211	0.882128	0.999713	-0.363081	0.0813512	-0.233393	0.220155	-0.146651	0.437549	0.99677	0.967296	0.999432	0.0642526	0.704342	0.137017	0.617599	0.245302	-0.0910514	0.999713	1.08943	0.00734838	0.0168739	0.873002	0.0361633	1.18048	0.00994564	1.0508	0.0214954	0.0418672	-0.129688	0.99677	-0.216431	0.967296	-0.0867425	0.999432
At1g73870	-0.725184	0.000398067	-0.36428	0.0614869	-1.08488	2.24867e-07	0.760243	0.74061	0.0828188	-0.2091	0.225014	0.047609	0.803385	0.211405	0.220023	0.913548	0.507979	0.987116	0.345208	-0.772793	0.0631396	-0.936589	0.00764138	0.720602	0.0828188	-0.155181	0.989918	0.646043	-0.575686	0.232376	-0.875783	0.0109805	-1.13249	0.00102825	5.15938e-05	-0.256709	0.913548	-0.420505	0.507979	-0.163796	0.987116
At1g74040	-0.0256199	0.829631	-2.03663	3.13277e-14	-0.969138	5.08763e-08	2.09337e-10	0.000141951	0.00046947	-0.327994	0.012546	0.0214891	0.849109	-0.0201193	0.8658	0.319972	0.486236	0.999841	0.506095	-0.047109	0.999707	-0.00550059	1	-1.0675	0.00046947	-1.70864	1.78962e-08	1.09107e-10	-2.01651	1.98281e-10	-0.641144	0.0206571	-0.990627	4.52923e-05	0.000129415	-0.349483	0.319972	-0.307875	0.486236	0.0416085	0.999841
At1g74100	-0.0164771	0.951849	-0.36895	0.179977	-1.41527	3.02435e-06	0.940292	0.00760897	0.0869175	0.355012	0.196716	-0.473516	0.0869512	-0.462731	0.0941837	0.274727	0.288323	1	0.926279	0.457039	0.839737	0.446254	0.852712	1.04632	0.0869175	-0.723962	0.422391	0.999786	0.093781	0.999875	-1.77028	0.000348099	-0.941754	0.157189	0.148354	0.828528	0.274727	0.817743	0.288323	-0.0107852	1
At1g74360	0.747652	1.29924e-05	2.14364	9.68435e-21	1.52343	3.52075e-14	2.31205e-07	0.00774589	0.03651	0.45458	0.00184864	0.362208	0.0163143	0.0597516	0.66742	0.997273	0.346101	0.662154	0.718839	0.385444	0.46596	0.6879	0.019903	0.620217	0.03651	1.68906	3.51496e-10	2.09534e-10	2.08389	9.4438e-11	1.06885	3.45735e-05	1.16122	1.15574e-05	3.15903e-08	0.0923724	0.997273	0.394829	0.346101	0.302456	0.662154
At1g74440	0.148252	0.374414	-0.804465	1.04968e-05	-0.0198943	0.904779	0.00204314	0.978885	0.0175048	-0.36858	0.0301556	-0.216708	0.196001	0.069796	0.674942	0.986589	0.429673	0.823268	0.251169	0.36496	0.628333	0.0784558	0.999408	-0.784571	0.0175048	-0.435885	0.436117	0.139066	-0.874261	0.0057639	0.348686	0.672244	0.196814	0.958404	0.998867	-0.151872	0.986589	-0.438376	0.429673	-0.286504	0.823268
At1g74640	-0.358936	0.0284981	-0.788521	8.00102e-06	-0.67863	0.000174053	0.41013	0.73835	0.996848	-0.671898	9.75576e-05	-0.316551	0.052221	-0.372479	0.0232591	0.617322	0.768132	0.999864	0.733684	-0.0423858	0.999965	0.013543	1	-0.109892	0.996848	-0.116623	0.995264	0.306223	-0.416042	0.44631	-0.00673126	1	-0.362079	0.625618	0.771674	-0.355348	0.617322	-0.299419	0.768132	0.0559288	0.999864
At1g75040	0.258223	0.285843	-1.22724	4.13765e-06	-1.13065	1.71271e-05	0.00073627	0.00185829	0.999731	-0.252222	0.297071	-0.460874	0.0596398	-0.705044	0.00477939	0.989406	0.763456	0.978567	0.661482	0.719096	0.291432	0.963267	0.0656338	-0.0965845	0.999731	-0.975016	0.0603531	0.227508	-0.522194	0.639569	-0.878432	0.116615	-0.66978	0.368638	0.806868	0.208652	0.989406	0.452822	0.763456	0.24417	0.978567
At1g75170	-0.227461	0.197099	0.987398	6.01789e-08	0.895586	1.37451e-07	5.77378e-05	0.000141767	0.997655	0.456916	0.0117998	0.159093	0.243281	0.132191	0.356214	0.751865	0.697247	0.999993	0.079246	-0.386554	0.501055	-0.359651	0.599789	0.0918111	0.997655	0.530481	0.212666	0.00234395	0.855207	0.00212797	0.43867	0.382951	0.736493	0.00625909	0.00560329	0.297823	0.751865	0.324726	0.697247	0.0269025	0.999993
At1g75380	-0.215308	0.0952973	-2.46747	4.59391e-26	-1.72875	4.01681e-19	4.10958e-11	3.30431e-10	0.00174725	-0.465621	0.000553593	0.386319	0.00357915	0.225527	0.0809677	0.000215033	0.0040138	0.945694	0.729353	-0.601627	0.0173594	-0.440835	0.155193	-0.738721	0.00174725	-2.00185	4.1113e-11	4.10956e-11	-2.693	4.10956e-11	-1.26313	5.18636e-08	-2.11507	4.10976e-11	4.11393e-11	-0.85194	0.000215033	-0.691148	0.0040138	0.160792	0.945694
At1g75640	-0.219794	0.189031	-0.611168	0.000114754	-0.212589	0.150467	0.488295	1	0.392904	-0.328281	0.0286337	-0.119016	0.392804	0.0266534	0.847685	0.900649	0.49421	0.974907	0.996194	-0.100778	0.997014	-0.246448	0.859583	-0.398579	0.392904	-0.282886	0.741486	0.158665	-0.637821	0.0291697	0.115692	0.992982	-0.0935728	0.997072	0.838007	-0.209265	0.900649	-0.354935	0.49421	-0.145669	0.974907
At1g75690	0.131743	0.406778	-2.05628	2.4715e-18	-1.73002	2.25627e-15	4.30285e-11	4.35297e-10	0.688013	-0.535684	0.00127491	-0.377757	0.0199988	-0.494963	0.00272889	0.9801	0.99997	0.994889	0.0451427	0.5095	0.217448	0.626706	0.0706799	-0.326258	0.688013	-1.5206	1.1741e-07	8.38447e-09	-1.56132	5.94131e-08	-1.19434	2.53757e-05	-1.35227	1.93233e-06	1.316e-05	-0.157928	0.9801	-0.0407218	0.99997	0.117206	0.994889
At1g75750	-0.663745	0.00299818	-2.81725	1.80025e-17	-1.16599	1.26397e-06	8.0904e-08	0.560565	2.97168e-05	0.0361623	0.866041	0.799069	0.00044523	0.229548	0.2868	0.134257	0.98729	0.420857	0.204441	-1.46281	0.000158195	-0.893294	0.0494597	-1.65126	2.97168e-05	-2.85341	8.34979e-11	6.26402e-11	-3.0468	6.49083e-11	-1.20215	0.00271771	-1.96506	4.01654e-07	0.00033784	-0.762907	0.134257	-0.193386	0.98729	0.569521	0.420857
At1g75800	-0.372124	0.106478	-1.08809	1.36521e-05	-1.09323	7.13057e-05	0.23986	0.292266	1	0.0683355	0.764114	0.212932	0.351579	-0.0186985	0.934532	0.997511	0.999787	0.978233	0.741559	-0.585056	0.458423	-0.353425	0.877846	0.0051371	1	-1.15643	0.00855365	0.00217572	-1.06939	0.0184855	-1.16156	0.014787	-1.30616	0.00425696	0.029685	-0.144597	0.997511	0.087034	0.999787	0.231631	0.978233
At1g75820	0.0497983	0.76901	-1.73563	3.1653e-14	-1.60663	2.71406e-11	1.42523e-08	4.96125e-07	0.994366	-0.472664	0.00269637	-0.28544	0.0490271	-0.168363	0.238852	0.940881	0.675138	0.991393	0.206022	0.335238	0.650006	0.218162	0.917789	-0.128998	0.994366	-1.26297	8.62258e-06	2.7117e-07	-1.56727	4.2307e-08	-1.13397	0.000236152	-1.32119	1.17037e-05	2.12075e-06	-0.187224	0.940881	-0.3043	0.675138	-0.117076	0.991393
At1g76160	-0.020436	0.862747	-0.779844	1.65029e-08	-0.764078	2.72031e-08	0.000404577	0.000555809	0.999999	0.348664	0.00451579	0.191634	0.109159	-0.0229862	0.845827	0.933125	0.239698	0.789158	0.246447	-0.21207	0.797319	0.00255025	1	-0.0157669	0.999999	-1.12851	1.36866e-07	4.48399e-06	-0.756858	0.000425991	-1.11274	1.94777e-07	-0.955712	6.33516e-06	0.000584932	0.157029	0.933125	0.37165	0.239698	0.21462	0.789158
At1g76970	0.471349	0.00937757	0.873107	7.28516e-06	0.966586	8.63025e-06	0.583954	0.418393	0.999188	1.05029	6.09844e-07	0.200001	0.281885	0.268582	0.129896	0.0226177	0.0368259	0.999791	0.219629	0.271348	0.890605	0.202767	0.962066	-0.0934794	0.999188	-0.177185	0.981196	0.102786	0.604524	0.158946	-0.0837061	0.999578	0.766585	0.0641882	0.100106	0.850291	0.0226177	0.78171	0.0368259	-0.068581	0.999791
At1g77510	-0.0130638	0.924236	-0.500595	0.000579151	0.916132	4.86971e-08	0.136304	0.000283353	4.09424e-08	-0.266132	0.0568933	-0.20619	0.137454	-0.376799	0.0080041	0.999595	0.992424	0.949107	0.778865	0.193127	0.916268	0.363735	0.424725	-1.41673	4.09424e-08	-0.234463	0.828774	0.651492	-0.123796	0.987354	1.18226	3.14461e-06	1.12232	9.3776e-06	4.08439e-07	-0.0599417	0.999595	0.110667	0.992424	0.170608	0.949107
At1g77840	0.0533103	0.706849	1.3036	1.01961e-12	1.23218	6.45051e-12	9.18585e-07	3.43311e-06	0.999183	0.680756	1.17465e-05	0.32722	0.0241093	0.520115	0.000524804	0.491346	0.965284	0.92622	0.0305261	-0.273909	0.742302	-0.466805	0.195991	0.0714127	0.999183	0.62284	0.032439	0.000129942	0.783481	0.00318046	0.551428	0.0789768	0.904964	0.000441555	0.00936699	0.353536	0.491346	0.160641	0.965284	-0.192895	0.92622
At1g77890	-0.120787	0.540357	0.624053	0.000245229	0.871769	1.80606e-05	0.0509433	0.00707768	0.898074	0.0682529	0.704268	0.292485	0.0408401	0.201994	0.152056	0.917385	0.99097	0.997143	0.979101	-0.413273	0.523829	-0.322781	0.756821	-0.247717	0.898074	0.5558	0.197908	0.604298	0.422059	0.341928	0.803516	0.0316705	0.579284	0.130435	0.0536416	-0.224232	0.917385	-0.133741	0.99097	0.0904912	0.997143
At1g77920	-0.261637	0.150061	0.0698757	0.69811	-0.130412	0.469895	0.779278	0.995249	0.968008	0.0282205	0.875449	0.217175	0.230803	0.0167611	0.925824	0.975132	1	0.967921	0.860737	-0.478812	0.419631	-0.278398	0.879812	0.200288	0.968008	0.0416552	0.999982	0.991874	0.0531146	0.999941	-0.158633	0.988595	-0.347587	0.743481	0.991906	-0.188955	0.975132	0.0114595	1	0.200414	0.967921
At1g78020	-0.498586	0.00159786	-2.95808	1.97434e-24	-2.88495	3.99684e-26	5.92757e-11	5.92594e-11	0.999329	-0.687531	1.21458e-05	-0.50144	0.000877315	-0.24166	0.094534	0.937504	0.245554	0.786359	0.940422	0.00285372	1	-0.256926	0.811757	-0.0731263	0.999329	-2.27054	5.94487e-11	5.92606e-11	-2.71642	5.92497e-11	-2.19742	5.93273e-11	-2.38351	5.9253e-11	5.92495e-11	-0.186091	0.937504	-0.445871	0.245554	-0.25978	0.786359
At1g78060	-0.639645	0.00714905	-1.33475	2.80274e-05	-1.05295	0.00052207	0.376343	0.844248	0.976273	-0.346449	0.102046	-0.371028	0.0808825	-0.318621	0.0887808	0.999999	0.999998	0.999961	0.924345	-0.268617	0.946685	-0.321024	0.8695	-0.281803	0.976273	-0.988303	0.0679629	0.0795411	-1.01613	0.042248	-0.706499	0.327527	-0.68192	0.365245	0.246448	0.0245789	0.999999	-0.0278284	0.999998	-0.0524074	0.999961
At1g78100	-0.770546	9.45435e-06	-1.15777	4.9898e-09	-0.916415	1.01879e-06	0.539333	0.987401	0.905124	-0.660162	0.000102824	0.10647	0.500571	0.00989169	0.949992	0.0133887	0.0430178	0.997911	0.996063	-0.877016	0.00306617	-0.780437	0.0112181	-0.241358	0.905124	-0.497611	0.263627	1.44173e-05	-1.16766	6.40498e-05	-0.256254	0.869343	-1.02289	0.000553878	0.00217124	-0.766632	0.0133887	-0.670053	0.0430178	0.0965783	0.997911
At1g78380	0.231762	0.0765227	2.51033	3.58308e-26	2.63404	3.61003e-27	4.10958e-11	4.10956e-11	0.983267	0.0463463	0.719422	-0.00134662	0.991667	0.0895831	0.488171	0.99982	0.999889	0.995932	0.908684	0.233109	0.792171	0.142179	0.969208	-0.123712	0.983267	2.46398	4.10956e-11	4.10956e-11	2.42074	4.10956e-11	2.58769	4.10956e-11	2.63538	4.10956e-11	4.10956e-11	0.047693	0.99982	-0.0432368	0.999889	-0.0909298	0.995932
At1g78830	0.282586	0.230821	0.458992	0.0541573	0.644094	0.00782927	0.994468	0.880736	0.993083	-0.333878	0.157938	-0.489899	0.0403229	-0.402876	0.0897395	0.996894	0.999941	0.999816	0.431642	0.772485	0.195383	0.685462	0.313674	-0.185102	0.993083	0.79287	0.173011	0.0604336	0.861868	0.111453	0.977972	0.0486123	1.13399	0.013699	0.0283131	0.15602	0.996894	0.068998	0.999941	-0.0870225	0.999816
At1g78870	-0.163467	0.162245	-0.333915	0.00547046	0.00425246	0.970732	0.900491	0.906449	0.31678	-0.349711	0.00373463	-0.108479	0.351251	-0.270183	0.0229014	0.679088	0.996424	0.918815	0.861729	-0.054988	0.999392	0.106716	0.986088	-0.338167	0.31678	0.0157961	0.999999	0.737574	-0.0637321	0.998757	0.353963	0.26882	0.112732	0.982219	0.549303	-0.241232	0.679088	-0.0795282	0.996424	0.161703	0.918815
At1g78980	0.72303	0.0614703	0.740162	0.0109951	1.24582	0.0037206	1	0.893582	0.843661	-0.572019	0.0393938	0.126269	0.668755	0.0198315	0.937933	0.481241	0.568729	0.99971	0.0870158	0.596761	0.775829	0.703198	0.597739	-0.50566	0.843661	1.31218	0.024854	0.607282	0.72033	0.372945	1.81784	0.0105057	1.11955	0.20727	0.113567	-0.698288	0.481241	-0.59185	0.568729	0.106437	0.99971
At1g79000	-0.187968	0.23274	0.578705	0.000257848	0.884969	1.87314e-07	0.00944091	9.41289e-05	0.686879	-0.116998	0.431886	0.0193998	0.896015	-0.104598	0.482005	0.98619	1	0.991046	0.999445	-0.207368	0.926551	-0.0833696	0.998789	-0.306264	0.686879	0.695703	0.0187342	0.0970312	0.683303	0.0220403	1.00197	0.000189348	0.865569	0.00164713	0.000231846	-0.136398	0.98619	-0.0124	1	0.123998	0.991046
At1g79440	0.0402175	0.711042	-1.26318	1.99813e-16	-1.22082	7.4592e-16	2.44591e-10	6.07028e-10	0.999765	-0.378931	0.000915679	0.0315892	0.771013	-0.216172	0.0503457	0.0943834	0.892695	0.587786	0.0829079	0.00862836	1	0.25639	0.551413	-0.0423607	0.999765	-0.884254	5.3626e-06	2.91622e-10	-1.04701	1.04319e-07	-0.841893	1.46623e-05	-1.25241	7.38531e-10	2.9294e-07	-0.41052	0.0943834	-0.162759	0.892695	0.247761	0.587786
At1g79460	-0.152022	0.199075	-0.439692	0.00140667	0.432299	0.00437328	0.560517	0.0328007	0.000714461	-0.548006	3.56815e-06	-0.398713	8.13663e-05	-0.29507	0.00228839	0.876097	0.43439	0.963149	0.129283	0.246691	0.554645	0.143048	0.923668	-0.871991	0.000714461	0.108315	0.984477	0.999815	-0.144621	0.936902	0.980305	2.87357e-05	0.831012	0.000236838	0.00147912	-0.149293	0.876097	-0.252936	0.43439	-0.103642	0.963149
At1g79550	-0.0265184	0.785091	-0.836475	9.11981e-12	-1.32326	3.51872e-19	3.34853e-06	4.77031e-11	0.00975032	-0.338546	0.00094478	-0.418414	6.63895e-05	-0.378232	0.000260798	0.991719	0.999708	0.99969	0.220037	0.391895	0.0624876	0.351714	0.122547	0.486787	0.00975032	-0.49793	0.00767888	0.0387588	-0.458243	0.0176522	-0.984717	2.93511e-08	-0.904848	2.58234e-07	8.65261e-08	0.0798684	0.991719	0.0396865	0.999708	-0.0401819	0.99969
At1g79620	-0.10685	0.449696	0.483183	0.00137202	0.426576	0.0208647	0.0521141	0.194448	0.999853	0.232283	0.197152	0.31355	0.0309201	0.205021	0.109557	0.999138	0.999995	0.991897	0.664169	-0.4204	0.296618	-0.31187	0.56446	0.0566075	0.999853	0.2509	0.87325	0.954198	0.278162	0.67736	0.194293	0.969878	0.113026	0.995836	0.907521	-0.0812667	0.999138	0.0272623	0.999995	0.108529	0.991897
At1g79850	0.0396659	0.797116	-2.51273	1.38079e-22	-2.11458	2.60598e-19	4.10979e-11	4.24378e-11	0.453458	-0.758281	7.95581e-06	-0.726812	1.63162e-05	-0.532804	0.00103002	0.999991	0.902748	0.946448	0.00689345	0.766477	0.010549	0.57247	0.105948	-0.398152	0.453458	-1.75445	1.13008e-09	6.77846e-10	-1.97993	6.51386e-11	-1.3563	1.00218e-06	-1.38777	5.86087e-07	2.10565e-08	-0.0314691	0.999991	-0.225477	0.902748	-0.194008	0.946448
At1g80480	0.192098	0.211254	-1.2908	1.77409e-11	-0.044761	0.780775	9.38414e-08	0.889537	9.39806e-06	0.0261827	0.86372	-0.121842	0.425776	0.443024	0.00515321	0.98237	0.38911	0.107548	0.970927	0.31394	0.689136	-0.250927	0.849487	-1.24604	9.39806e-06	-1.31699	1.61342e-06	1.95434e-05	-1.73383	1.31963e-09	-0.0709437	0.999515	0.0770815	0.999274	0.249849	0.148025	0.98237	-0.416842	0.38911	-0.564867	0.107548
At2g01210	-0.737147	0.00453257	0.164319	0.462924	0.544502	0.0176666	0.0915032	0.0042392	0.830097	0.102801	0.645545	0.856941	0.000318469	0.817799	0.000553764	0.175262	0.22268	0.999996	0.137064	-1.59409	0.000204358	-1.55495	0.000303896	-0.380182	0.830097	0.0615179	0.999958	0.253489	-0.65348	0.313783	0.4417	0.723479	-0.31244	0.917718	0.952032	-0.75414	0.175262	-0.714998	0.22268	0.0391418	0.999996
At2g01570	-0.513226	0.00108754	-1.39903	5.60438e-13	-1.33622	2.59043e-12	0.00128985	0.00332631	0.999662	-0.795973	1.80488e-06	-0.462263	0.00298928	-0.211542	0.160485	0.610264	0.0763326	0.838468	0.758795	-0.0509635	0.999879	-0.301684	0.705839	-0.0628108	0.999662	-0.603061	0.0617755	0.000581826	-1.18749	8.97215e-06	-0.54025	0.122654	-0.873961	0.00154687	2.63126e-05	-0.333711	0.610264	-0.584431	0.0763326	-0.25072	0.838468
At2g01820	-0.290173	0.0177658	-0.343295	0.00211224	-0.305199	0.00861281	0.999411	0.999999	0.999865	-0.253817	0.0272673	0.0116644	0.912712	-0.060003	0.573417	0.521772	0.804863	0.996704	0.999919	-0.301838	0.413795	-0.23017	0.69712	-0.0380962	0.999865	-0.0894777	0.991814	0.186361	-0.283292	0.418884	-0.0513815	0.999483	-0.316863	0.324629	0.60627	-0.265482	0.521772	-0.193814	0.804863	0.0716674	0.996704
At2g01950	-0.111894	0.458934	0.295289	0.116423	0.0263806	0.872801	0.525724	0.988237	0.878569	-0.217543	0.24299	-0.13408	0.339278	-0.00266502	0.981748	0.999067	0.916174	0.976584	0.997494	0.0221861	0.999998	-0.109229	0.991698	0.268908	0.878569	0.512832	0.373845	0.43605	0.297954	0.739015	0.243924	0.915808	0.160461	0.973645	0.99999	-0.0834633	0.999067	-0.214878	0.916174	-0.131415	0.976584
At2g02010	0.224613	0.175986	1.82219	1.76449e-15	0.375456	0.0258676	9.71627e-08	0.986341	1.07016e-06	0.287707	0.0847267	0.298759	0.0737474	0.257935	0.141056	1	0.999995	0.999978	0.999785	-0.074146	0.999526	-0.0333226	0.999992	1.44673	1.07016e-06	1.53448	2.65594e-07	3.1668e-07	1.56425	3.21235e-07	0.0877488	0.998926	0.0766971	0.999441	0.996192	-0.0110517	1	0.0297717	0.999995	0.0408235	0.999978
At2g02040	-0.121658	0.337676	0.224795	0.0794769	0.672675	1.84176e-06	0.385251	0.000562113	0.136921	-0.014623	0.907866	0.12218	0.335627	0.157346	0.21628	0.971537	0.926357	0.999956	0.990469	-0.243838	0.743837	-0.279004	0.622184	-0.447881	0.136921	0.239418	0.758099	0.992147	0.0674491	0.998922	0.687298	0.00388536	0.550496	0.0349293	0.0575665	-0.136803	0.971537	-0.171969	0.926357	-0.035166	0.999956
At2g02220	0.61138	1.37788e-05	1.20758	2.22927e-11	0.492482	0.000308125	0.0330807	0.985473	0.00576545	-0.515602	0.000172014	0.201018	0.120536	0.116838	0.363159	0.00281254	0.011361	0.997062	1.10171e-06	0.410362	0.221399	0.494542	0.0832699	0.715095	0.00576545	1.72318	1.43686e-10	3.80499e-05	1.09074	7.96523e-06	1.00808	1.19113e-05	0.291464	0.590516	0.310641	-0.71662	0.00281254	-0.63244	0.011361	0.0841804	0.997062
At2g02390	-0.0524902	0.613242	0.570104	9.84042e-07	1.1734	6.08421e-16	0.00109442	3.80101e-10	0.00167731	0.0148856	0.885897	0.222255	0.0358288	0.0304151	0.769436	0.714745	0.999998	0.776146	0.997241	-0.274745	0.424274	-0.0829054	0.992706	-0.603291	0.00167731	0.555219	0.00469428	0.180765	0.539689	0.00647046	1.15851	1.91176e-09	0.951141	3.71708e-07	2.81851e-09	-0.207369	0.714745	-0.0155295	0.999998	0.19184	0.776146
At2g02710	-0.477217	0.0223234	0.926414	3.73517e-07	0.845121	5.6991e-06	2.31323e-05	9.56645e-05	0.999177	-0.290974	0.126251	0.148809	0.346111	0.0767307	0.625872	0.472565	0.660117	0.999477	0.983619	-0.626026	0.160113	-0.553948	0.271365	0.0812931	0.999177	1.21739	0.000123948	0.0119902	0.849684	0.00470292	1.1361	0.000514509	0.696312	0.0397668	0.0173515	-0.439783	0.472565	-0.367705	0.660117	0.0720784	0.999477
At2g02780	0.782067	0.161312	-0.0127128	0.972566	-0.155141	0.767293	0.787829	0.774422	0.999872	-0.639356	0.112197	-0.0119187	0.974279	-0.131333	0.543241	0.808193	0.813042	0.99961	0.297035	0.793986	0.788454	0.913401	0.582865	0.142429	0.999872	0.626643	0.808931	1	0.118621	0.999622	0.484214	0.963509	-0.143223	0.999869	1	-0.627437	0.808193	-0.508022	0.813042	0.119415	0.99961
At2g02960	-0.0928389	0.724717	1.16096	8.2361e-05	0.449742	0.120167	0.0195957	0.721315	0.449842	-0.470038	0.137569	-0.139348	0.572546	-0.351492	0.136325	0.958223	0.999601	0.987906	0.935826	0.0465088	0.999994	0.258653	0.975212	0.711218	0.449842	1.631	0.00353591	0.0104309	1.51245	0.00145363	0.91978	0.265067	0.58909	0.618897	0.264241	-0.33069	0.958223	-0.118545	0.999601	0.212145	0.987906
At2g03010	0.361268	0.00507914	0.0413734	0.738299	0.0906777	0.513185	0.452349	0.687534	0.999804	0.344806	0.00728608	0.131721	0.343358	0.352556	0.00909548	0.856135	1	0.850054	0.999999	0.229547	0.813603	0.00871216	1	-0.0493043	0.999804	-0.303432	0.511332	0.996344	-0.311183	0.513331	-0.254128	0.740923	-0.0410431	0.999939	0.736145	0.213085	0.856135	-0.00775043	1	-0.220835	0.850054
At2g03800	-0.329347	0.0022488	0.193472	0.125655	0.142365	0.353085	0.0246432	0.122972	0.999822	0.227929	0.0395095	0.243959	0.0147889	0.116537	0.231053	0.999997	0.970283	0.933624	0.00615992	-0.573305	0.00234821	-0.445883	0.0295599	0.0511072	0.999822	-0.0344562	0.999939	0.999499	0.0769357	0.996218	-0.0855634	0.997207	-0.101593	0.992667	0.999991	-0.0160299	0.999997	0.111392	0.970283	0.127422	0.933624
At2g04110	0.0645363	0.634499	-0.82703	1.06622e-07	-0.789918	2.94133e-07	0.000282404	0.000543785	0.999959	-0.188367	0.168575	-0.00906973	0.946676	0.0288963	0.831293	0.934408	0.863203	0.999954	0.770069	0.073606	0.998832	0.03564	0.999967	-0.0371121	0.999959	-0.638664	0.0177967	0.00102227	-0.855927	0.000529964	-0.601551	0.030151	-0.780849	0.00191371	0.00100744	-0.179297	0.934408	-0.217263	0.863203	-0.037966	0.999954
At2g04170	-0.0088863	0.978228	-0.493724	0.00803424	-0.305033	0.35643	0.75091	0.984229	0.994036	-0.37841	0.116492	0.369447	0.0133855	-0.191477	0.164648	0.103879	0.976755	0.0768934	0.928179	-0.378333	0.875416	0.182591	0.993991	-0.188691	0.994036	-0.115313	0.998033	0.00959634	-0.302246	0.690585	0.0733777	0.99996	-0.67448	0.413301	0.999367	-0.747858	0.103879	-0.186933	0.976755	0.560925	0.0768934
At2g04300	0.444941	0.0890104	0.56141	0.0803583	0.693952	0.123373	0.999656	0.995738	0.999846	0.362929	0.41108	0.160585	0.527396	0.0655133	0.765101	0.998403	0.988811	0.999695	0.999981	0.284356	0.963734	0.379428	0.856314	-0.132543	0.999846	0.19848	0.998903	0.90837	0.495896	0.770101	0.331023	0.993762	0.533367	0.88932	0.783091	0.202345	0.998403	0.297416	0.988811	0.0950716	0.999695
At2g04450	0.146265	0.188048	0.82096	6.76423e-10	0.160831	0.148442	0.000829385	0.999999	0.00112761	0.0570379	0.605246	-0.198616	0.0757922	-0.158	0.155579	0.571352	0.735066	0.999823	0.992262	0.344881	0.244453	0.304265	0.377688	0.660129	0.00112761	0.763922	0.000118152	3.00226e-07	0.97896	7.92858e-07	0.103793	0.984606	0.359447	0.20531	0.326046	0.255654	0.571352	0.215038	0.735066	-0.0406159	0.999823
At2g05070	-0.426112	0.0439929	-3.90633	1.78065e-25	-3.19378	1.76738e-21	4.10969e-11	4.77937e-11	0.161462	-1.2493	1.43508e-07	-0.683316	0.00167993	-0.574063	0.00749631	0.391546	0.207606	0.998993	0.0698626	0.257203	0.949643	0.147951	0.995723	-0.712555	0.161462	-2.65703	6.74388e-11	4.11231e-11	-3.33227	4.11031e-11	-1.94447	2.20334e-07	-2.51046	2.05826e-10	8.30231e-11	-0.565988	0.391546	-0.67524	0.207606	-0.109252	0.998993
At2g05100	0.0355491	0.857957	-3.20058	2.24167e-22	-2.70936	3.20044e-19	4.10998e-11	4.30311e-11	0.501348	-0.603265	0.00352464	-0.274982	0.169913	-0.276721	0.167277	0.847015	0.849868	1	0.218013	0.310531	0.874813	0.31227	0.872224	-0.491222	0.501348	-2.59732	5.39845e-11	4.12926e-11	-2.92386	4.1297e-11	-2.10609	8.35412e-09	-2.43438	1.48723e-10	1.51204e-10	-0.328283	0.847015	-0.326545	0.849868	0.00173855	1
At2g05380	-0.000448469	0.997846	-1.14501	5.46434e-09	-0.79131	1.36315e-05	0.000130854	0.0160853	0.657866	-0.0363218	0.826966	-0.0422046	0.799512	0.3296	0.0512947	1	0.6247	0.608591	0.999987	0.0417562	0.999973	-0.330048	0.720056	-0.353698	0.657866	-1.10869	0.000222012	0.000241959	-1.47461	8.04884e-07	-0.754988	0.0245288	-0.749105	0.0262459	0.000185558	0.00588287	1	-0.365921	0.6247	-0.371804	0.608591
At2g05940	0.118427	0.309364	1.57269	8.41445e-19	1.04961	2.44444e-12	1.65806e-10	8.02036e-06	0.026419	0.181295	0.122117	0.330061	0.0134435	0.182602	0.119508	0.95428	1	0.955933	0.998833	-0.211634	0.823632	-0.0641752	0.998711	0.523079	0.026419	1.3914	3.74811e-10	3.76861e-08	1.39009	3.82982e-10	0.868318	3.1539e-05	0.719552	0.00159999	3.24414e-05	-0.148766	0.95428	-0.00130754	1	0.147459	0.955933
At2g06050	-0.134002	0.335265	1.31659	3.37115e-13	0.275705	0.0504997	1.17362e-08	0.301787	2.72234e-05	2.03643	1.28192e-20	1.22423	3.81649e-12	0.202113	0.148333	0.00149864	4.94527e-11	3.83633e-05	4.11149e-11	-1.35823	6.85674e-08	-0.336115	0.522176	1.04088	2.72234e-05	-0.719844	0.00653172	0.996872	1.11447	6.97668e-06	-1.76072	7.39027e-11	-0.94852	0.000144264	0.998945	0.812205	0.00149864	1.83432	4.94527e-11	1.02211	3.83633e-05
At2g06850	-0.620937	0.00640311	-1.37423	2.09089e-07	-1.07098	9.54467e-06	0.1854	0.693656	0.930078	-1.02806	1.88778e-05	-0.905561	0.000124968	-1.10449	5.57052e-06	0.99867	0.999867	0.987097	0.77483	0.284625	0.939588	0.483555	0.625682	-0.303251	0.930078	-0.34617	0.883488	0.681451	-0.269739	0.956686	-0.0429186	0.999992	-0.165418	0.994471	0.999998	-0.1225	0.99867	0.0764309	0.999867	0.19893	0.987097
At2g07040	0.0384812	0.916696	2.13029	8.20909e-07	1.85546	8.66496e-06	0.00503676	0.0152065	0.904792	-0.189418	0.473077	-0.742664	0.0165948	-0.302745	0.176741	0.647329	0.999083	0.754773	0.993873	0.781145	0.518482	0.341226	0.954994	0.274828	0.904792	2.31971	0.000372219	6.80324e-05	2.43304	9.44906e-05	2.04488	0.00142699	2.59813	0.000231922	0.000412367	0.553246	0.647329	0.113327	0.999083	-0.43992	0.754773
At2g07180	-0.108641	0.557209	-1.13066	3.52764e-07	-0.312012	0.113519	0.00450642	0.972755	0.0466478	-0.235663	0.205678	0.133391	0.471458	-0.200486	0.28062	0.715402	0.999993	0.79235	0.996382	-0.242033	0.93671	0.0918448	0.999235	-0.818644	0.0466478	-0.894993	0.0178985	0.000243463	-0.93017	0.012377	-0.0763492	0.999728	-0.445404	0.559159	0.998286	-0.369055	0.715402	-0.0351772	0.999993	0.333877	0.79235
At2g10940	-0.469737	0.0809384	-3.92502	9.9514e-21	-3.09231	1.92351e-16	5.59791e-11	5.62097e-08	0.241581	-1.42016	1.66224e-06	-1.27445	1.18516e-05	-1.6377	8.1088e-08	0.998765	0.991797	0.924638	0.129465	0.804714	0.275948	1.16797	0.0321384	-0.83271	0.241581	-2.50487	1.8189e-07	4.25056e-08	-2.28732	1.57559e-06	-1.67216	0.000542312	-1.81786	0.000143883	0.00354074	-0.145705	0.998765	0.217547	0.991797	0.363252	0.924638
At2g12190	-0.555057	3.14363e-05	0.536193	9.03187e-06	-0.0980814	0.370186	2.53089e-07	0.072522	0.00179228	-0.26601	0.0177191	0.0223507	0.854515	0.177427	0.108159	0.492313	0.0596394	0.930276	0.489664	-0.577407	0.0173919	-0.732484	0.000551964	0.634274	0.00179228	0.802202	4.75137e-05	0.0304335	0.358766	0.19819	0.167929	0.881166	-0.120432	0.975829	0.477457	-0.288361	0.492313	-0.443437	0.0596394	-0.155076	0.930276
At2g13360	-0.404481	0.000861189	-2.92249	8.67884e-32	-2.78022	1.03867e-30	4.10956e-11	4.10956e-11	0.950253	-0.872133	4.23005e-10	-0.294505	0.0129805	-0.331787	0.00546539	0.00957242	0.0184072	0.999907	0.0593394	-0.109976	0.983607	-0.0726942	0.997591	-0.142265	0.950253	-2.05035	4.10957e-11	4.10956e-11	-2.5907	4.10956e-11	-1.90809	4.10977e-11	-2.48572	4.10956e-11	4.10956e-11	-0.577628	0.00957242	-0.540346	0.0184072	0.0372822	0.999907
At2g13790	0.301913	0.0295421	0.661796	9.11808e-06	0.838183	7.9502e-08	0.422742	0.0714749	0.938734	0.320155	0.0213617	-0.27004	0.0505992	-0.300975	0.0300293	0.0353977	0.0230165	0.999984	0.999999	0.571953	0.0452138	0.602889	0.0297342	-0.176387	0.938734	0.341641	0.48143	0.000138144	0.962771	7.85584e-05	0.518028	0.0893125	1.10822	5.12603e-06	2.83413e-06	0.590195	0.0353977	0.62113	0.0230165	0.0309355	0.999984
At2g13800	0.371952	0.00646093	0.722156	1.06007e-06	0.612121	2.08602e-05	0.421409	0.787127	0.99111	0.337949	0.0128136	-0.200634	0.132244	-0.290888	0.0309278	0.0570425	0.0158416	0.996468	0.99997	0.572586	0.0359262	0.66284	0.00937883	0.110035	0.99111	0.384207	0.318388	0.000100327	1.01304	1.79087e-05	0.274171	0.680129	0.812755	0.000752921	0.000145271	0.538584	0.0570425	0.628838	0.0158416	0.0902541	0.996468
At2g13810	-0.258038	0.101013	1.14344	1.71535e-10	0.878013	4.46265e-06	4.11424e-07	0.000146485	0.815849	0.425913	0.00840174	0.128198	0.378095	0.118335	0.363165	0.718712	0.645089	1	0.0341192	-0.386237	0.456199	-0.376374	0.43039	0.26543	0.815849	0.717531	0.0135432	0.000101187	1.02511	3.31327e-05	0.4521	0.361571	0.749815	0.0171015	0.00985929	0.297715	0.718712	0.307578	0.645089	0.00986306	1
At2g14120	-0.14854	0.384473	-0.0315128	0.868445	0.932674	3.3862e-06	0.997246	0.000781074	0.00661016	-0.103166	0.565788	0.0370868	0.827493	0.00631748	0.970382	0.992534	0.997666	0.999995	0.999968	-0.185626	0.970452	-0.154857	0.986725	-0.964187	0.00661016	0.0716532	0.999772	0.999793	-0.0378303	0.999989	1.03584	0.00197276	0.895587	0.00800774	0.00554296	-0.140253	0.992534	-0.109484	0.997666	0.0307693	0.999995
At2g14510	-0.367787	0.425382	0.857146	0.0391508	1.1482	0.0267543	0.339106	0.235167	0.994571	0.246411	0.589946	0.178928	0.631208	0.451886	0.179356	0.999996	0.998641	0.99088	0.913933	-0.546715	0.92163	-0.819673	0.665307	-0.291053	0.994571	0.610736	0.882992	0.765368	0.40526	0.950881	0.901789	0.70478	0.969272	0.56234	0.786961	0.0674827	0.999996	-0.205475	0.998641	-0.272958	0.99088
At2g14560	0.0237876	0.905717	-0.93223	2.08265e-05	-0.327949	0.106693	0.0160911	0.813075	0.284114	-1.6656	2.87943e-11	-1.47262	1.04469e-09	-0.655227	0.00183271	0.983153	0.00928267	0.0584222	2.71469e-06	1.49641	3.2164e-05	0.679015	0.17387	-0.604281	0.284114	0.733367	0.116309	0.406469	-0.277003	0.922376	1.33765	0.000229159	1.14467	0.00218238	0.854561	-0.192976	0.983153	-1.01037	0.00928267	-0.817395	0.0584222
At2g14610	0.208113	0.305996	2.11673	2.10783e-25	4.11849	6.01727e-56	0	0	0	-0.285574	0.090689	0.345082	0.0284574	-0.126564	0.378373	0.0713902	0.97894	0.231588	0.419981	-0.136969	0.99456	0.334676	0.75651	-2.00176	0	2.4023	0	0	2.24329	0	4.40406	0	3.77341	0	0	-0.630656	0.0713902	-0.15901	0.97894	0.471646	0.231588
At2g14620	-0.22438	0.326767	1.98142	1.23052e-13	2.11324	1.49338e-14	2.97808e-08	6.62601e-09	0.996213	-0.0566185	0.817885	0.079573	0.708772	0.280316	0.145728	0.998195	0.882935	0.98017	0.995786	-0.303952	0.921669	-0.504695	0.532352	-0.131822	0.996213	2.03804	6.01503e-07	4.20653e-07	1.7011	1.35678e-06	2.16986	1.40726e-07	2.03367	8.66362e-08	2.53311e-07	-0.136191	0.998195	-0.336934	0.882935	-0.200743	0.98017
At2g15580	-0.0999409	0.784484	-0.687902	0.0160828	-0.694874	0.00634096	0.787949	0.748241	1	-0.223384	0.361334	0.199639	0.38957	0.246272	0.289604	0.800603	0.722448	0.999991	0.999738	-0.29958	0.981289	-0.346213	0.964935	0.00697199	1	-0.464519	0.799833	0.152974	-0.934174	0.11677	-0.471491	0.740186	-0.894514	0.100275	0.0732709	-0.423023	0.800603	-0.469656	0.722448	-0.0466326	0.999991
At2g15620	-0.395732	0.00289221	-0.45653	0.00121655	-2.52056	2.9892e-26	0.999448	6.26382e-11	6.2655e-11	-0.797028	6.19777e-08	-0.354472	0.00714985	-0.617495	1.03146e-05	0.151679	0.915195	0.685554	0.237317	-0.04126	0.999906	0.221762	0.816277	2.06403	6.2655e-11	0.340498	0.443706	0.993459	0.160965	0.950958	-1.72353	6.73915e-11	-2.16609	6.26372e-11	6.27792e-11	-0.442556	0.151679	-0.179534	0.915195	0.263022	0.685554
At2g15890	-0.126416	0.618479	-2.20761	8.50297e-12	-1.00665	0.000782394	5.12937e-06	0.202526	0.0288523	-0.948386	0.000433886	-0.688625	0.00864398	0.178717	0.481931	0.977574	0.0299753	0.164808	0.21125	0.562209	0.617938	-0.305133	0.955296	-1.20095	0.0288523	-1.25922	0.01081	0.0011674	-2.38632	2.29396e-07	-0.058267	0.999987	-0.318028	0.958454	0.0321486	-0.259761	0.977574	-1.1271	0.0299753	-0.867342	0.164808
At2g16250	-0.0346743	0.852873	0.382136	0.0267652	0.891035	0.000806071	0.542903	0.0471286	0.465488	0.0189518	0.934017	0.114823	0.389411	0.125493	0.252749	0.998983	0.997924	1	0.999966	-0.149498	0.984258	-0.160168	0.972525	-0.508899	0.465488	0.363185	0.77535	0.784047	0.256643	0.762344	0.872083	0.113089	0.776212	0.0703498	0.0588131	-0.0958714	0.998983	-0.106542	0.997924	-0.0106702	1
At2g16280	-0.0953111	0.624509	-0.101882	0.600883	-0.993681	4.00259e-06	1	0.0212643	0.0227021	-0.350236	0.0760183	-0.076721	0.693466	-0.257556	0.18901	0.916276	0.999379	0.985468	0.936684	-0.0185901	1	0.162245	0.991122	0.891799	0.0227021	0.248354	0.943048	0.999999	0.155674	0.99266	-0.643445	0.192583	-0.91696	0.0176337	0.094271	-0.273515	0.916276	-0.0926804	0.999379	0.180835	0.985468
At2g16660	0.146382	0.235271	0.600848	8.55833e-06	0.536785	0.000110938	0.106502	0.253378	0.999143	0.0602025	0.623528	0.0490986	0.688806	-0.20399	0.10022	1	0.645517	0.685811	0.995974	0.0972831	0.992912	0.350372	0.338651	0.0640632	0.999143	0.540646	0.0316481	0.0266888	0.804839	0.000293299	0.476582	0.094248	0.487686	0.0816298	0.00145793	0.0111038	1	0.264193	0.645517	0.253089	0.685811
At2g17120	-0.0997689	0.531846	0.442548	0.00731486	0.0216415	0.90328	0.168649	0.995542	0.493376	-0.601989	0.000383753	-0.928953	3.1968e-07	-0.672325	9.14737e-05	0.69149	0.99957	0.860225	0.237498	0.829184	0.00658196	0.572557	0.127542	0.420906	0.493376	1.04454	0.000309905	1.82719e-06	1.11487	0.000106499	0.62363	0.109887	0.950595	0.00265092	0.0551854	0.326965	0.69149	0.0703368	0.99957	-0.256628	0.860225
At2g17130	0.0401645	0.584991	0.396237	1.48523e-06	0.790323	3.43621e-14	0.013609	5.27776e-08	0.00627636	-0.0413086	0.574375	-0.275297	0.000417284	0.053641	0.466283	0.227276	0.940034	0.0279787	0.968367	0.315462	0.0393191	-0.0134766	0.999994	-0.394086	0.00627636	0.437546	0.0012362	4.27818e-07	0.342596	0.0195773	0.831632	3.16575e-09	1.06562	6.37456e-11	8.43333e-08	0.233989	0.227276	-0.0949496	0.940034	-0.328938	0.0279787
At2g17220	0.478913	2.39049e-05	1.62222	9.89124e-22	1.00968	1.67437e-13	3.06543e-09	0.00803081	0.00142898	0.239605	0.0245437	0.0732788	0.482313	-0.0380451	0.714824	0.86436	0.416021	0.97298	0.580436	0.405634	0.0782737	0.516958	0.0105761	0.612541	0.00142898	1.38262	4.86475e-11	4.123e-11	1.66027	4.11053e-11	0.770074	3.65883e-05	0.936401	5.83532e-07	3.44789e-08	0.166326	0.86436	0.27765	0.416021	0.111324	0.97298
At2g17230	-0.289174	0.462916	-1.12686	0.00729991	-1.24665	0.0522795	0.65169	0.77279	0.999981	-0.849565	0.0153356	0.0916373	0.797984	-1.32518	0.000190725	0.396488	0.89333	0.0549315	0.876192	-0.380811	0.977194	1.03601	0.320615	0.119795	0.999981	-0.277291	0.993636	0.22191	0.198327	0.998514	-0.397086	0.992178	-1.33829	0.430803	0.999997	-0.941202	0.396488	0.475618	0.89333	1.41682	0.0549315
At2g17340	-0.0757204	0.529931	-0.960575	9.16378e-11	-0.463664	0.000294351	4.11813e-05	0.215893	0.0526667	-0.170626	0.160039	-0.0689541	0.567211	0.0150427	0.900522	0.990582	0.880804	0.996123	0.993142	-0.00676629	1	-0.090763	0.994426	-0.496911	0.0526667	-0.789949	0.000289171	3.57334e-05	-0.975618	5.98732e-06	-0.293038	0.518605	-0.39471	0.200101	0.0684138	-0.101672	0.990582	-0.185669	0.880804	-0.0839968	0.996123
At2g17390	-0.288153	0.00305207	-1.05577	6.05383e-16	-1.28019	2.52761e-19	4.40595e-06	7.7972e-09	0.532365	-0.419186	3.49654e-05	-0.191853	0.043687	-0.343486	0.000509752	0.518186	0.992189	0.856062	0.916739	-0.0962997	0.976905	0.0553331	0.998214	0.224419	0.532365	-0.636586	0.000154618	2.94473e-07	-0.712287	2.02689e-05	-0.861006	3.19778e-07	-1.08834	5.50882e-10	3.73761e-08	-0.227333	0.518186	-0.0757003	0.992189	0.151633	0.856062
At2g18110	-0.100804	0.147734	-0.367138	1.84079e-06	-0.487344	2.83221e-09	0.0830486	0.00269519	0.816048	-0.268356	0.000260005	-0.314048	2.82286e-05	-0.010489	0.879113	0.996968	0.101324	0.0321197	0.521074	0.213244	0.256165	-0.0903147	0.936858	0.120206	0.816048	-0.098782	0.910024	0.993868	-0.356649	0.00690988	-0.218988	0.23012	-0.173296	0.483582	0.000122878	0.045692	0.996968	-0.257867	0.101324	-0.303559	0.0321197
At2g18280	0.341496	0.222522	0.991872	8.04981e-06	0.386351	0.0416606	0.401556	0.999993	0.233604	0.0186803	0.919561	0.162043	0.410732	0.184189	0.297036	0.99439	0.986006	0.999999	0.923656	0.179454	0.994564	0.157307	0.996554	0.605521	0.233604	0.973192	0.00927731	0.0472335	0.807683	0.0389969	0.36767	0.718506	0.224308	0.9588	0.966365	-0.143362	0.99439	-0.165509	0.986006	-0.0221463	0.999999
At2g18690	0.462566	0.0852175	0.909084	0.00111746	0.49458	0.0662573	0.836223	0.999999	0.874528	0.648101	0.0172969	0.266659	0.316553	0.149511	0.592949	0.908238	0.783068	0.999621	0.996061	0.195908	0.994916	0.313055	0.963125	0.414504	0.874528	0.260983	0.981176	0.52352	0.759573	0.365965	-0.153521	0.998399	0.227922	0.989768	0.944672	0.381442	0.908238	0.49859	0.783068	0.117148	0.999621
At2g18730	-0.262536	0.0350244	-0.696935	4.42636e-07	-0.0568698	0.641354	0.133505	0.835931	0.00588148	-0.25888	0.0375363	0.240833	0.0523752	-0.221602	0.0734796	0.0557429	0.99993	0.093222	1	-0.503369	0.0528893	-0.0409338	0.999888	-0.640065	0.00588148	-0.438055	0.127577	1.7586e-05	-0.475333	0.0783843	0.20201	0.845943	-0.297703	0.516064	0.928575	-0.499713	0.0557429	-0.0372782	0.99993	0.462435	0.093222
At2g18900	-0.329705	0.219866	0.406796	0.0884713	-0.00868772	0.970521	0.313494	0.94254	0.806594	-0.250138	0.318372	-0.35267	0.118599	-0.0999765	0.654303	0.999603	0.997498	0.96512	0.999926	0.0229658	1	-0.229728	0.984963	0.415484	0.806594	0.656934	0.398997	0.19291	0.506772	0.620366	0.241451	0.980024	0.343983	0.891807	0.999737	0.102532	0.999603	-0.150162	0.997498	-0.252694	0.96512
At2g18960	-0.00295665	0.98891	-0.183014	0.391192	0.0713346	0.737481	0.990502	0.999864	0.956571	-0.0928602	0.662707	0.205684	0.335644	0.0858235	0.686817	0.916892	0.990829	0.998601	0.999654	-0.20864	0.98154	-0.0887802	0.999674	-0.254348	0.956571	-0.0901535	0.999649	0.78473	-0.268837	0.945374	0.164195	0.993793	-0.134349	0.997585	1	-0.298544	0.916892	-0.178684	0.990829	0.11986	0.998601
At2g19160	-0.463947	0.0373333	0.274204	0.212475	-1.06618	8.93701e-06	0.173954	0.378648	0.00079618	0.503231	0.0244104	1.04022	1.35869e-05	0.259873	0.237011	0.507668	0.967755	0.131027	0.030504	-1.50416	0.000131036	-0.72382	0.190711	1.34038	0.00079618	-0.229027	0.975198	0.144566	0.0143315	1	-1.56941	6.23952e-05	-2.1064	1.05159e-07	0.000928013	-0.536987	0.507668	0.243358	0.967755	0.780345	0.131027
At2g19190	0.912698	1.66041e-05	1.1889	1.04646e-07	1.14571	1.01008e-06	0.930238	0.969883	0.999991	0.225006	0.39724	0.128114	0.526076	0.37369	0.0598435	0.999709	0.997579	0.951956	0.312606	0.784584	0.0737532	0.539008	0.398143	0.0431939	0.999991	0.963896	0.05517	0.00509839	0.815212	0.0567316	0.920703	0.0889996	1.01759	0.0115974	0.101588	0.0968922	0.999709	-0.148684	0.997579	-0.245576	0.951956
At2g19210	0.769809	0.00629202	1.16383	0.000201822	0.666239	0.0152914	0.863292	0.999631	0.71301	0.52699	0.0996759	0.370203	0.101736	0.517759	0.00325059	0.997949	1	0.992213	0.987822	0.399606	0.820184	0.25205	0.948719	0.497588	0.71301	0.636837	0.591367	0.201179	0.646068	0.27483	0.13925	0.999097	0.296036	0.93976	0.99495	0.156787	0.997949	0.00923076	1	-0.147556	0.992213
At2g19230	0.255041	0.188212	1.48365	5.10739e-08	1.6944	9.71692e-07	0.00131276	0.00160531	0.971455	0.188152	0.420349	0.507863	0.00260245	0.444515	0.00198169	0.837454	0.914165	0.999323	0.999899	-0.252821	0.88484	-0.189474	0.952832	-0.210758	0.971455	1.29549	0.00268026	0.00348611	1.03913	0.000963284	1.50625	0.00250968	1.18654	0.00439722	0.00179728	-0.319711	0.837454	-0.256363	0.914165	0.0633478	0.999323
At2g19310	-0.377888	0.0155082	-0.819516	1.46811e-06	-0.426266	0.00987925	0.320124	0.999924	0.479961	-0.191377	0.210829	-0.433957	0.00585056	0.226883	0.13913	0.864409	0.380028	0.0353701	0.951339	0.0560683	0.999821	-0.604771	0.0680132	-0.39325	0.479961	-0.628139	0.0521326	0.471782	-1.0464	0.000133855	-0.23489	0.891037	0.00769037	1	0.0477206	0.24258	0.864409	-0.41826	0.380028	-0.66084	0.0353701
At2g19370	-0.280191	0.0647655	-0.704775	2.40483e-06	-0.0182951	0.889149	0.280411	0.768526	0.00687148	-0.713312	5.52452e-06	-0.95818	1.33251e-08	-0.532051	9.14629e-05	0.809395	0.923195	0.21769	0.28733	0.67799	0.0194057	0.251861	0.780615	-0.68648	0.00687148	0.0085368	1	0.765935	-0.172724	0.928009	0.695017	0.00830265	0.939885	0.000156154	0.0666662	0.244868	0.809395	-0.181261	0.923195	-0.426129	0.21769
At2g19570	-0.229971	0.114738	0.415321	0.00357645	0.672107	8.69976e-06	0.0226492	0.00043456	0.764034	0.323698	0.021044	-0.234481	0.129114	-0.11815	0.388908	0.0853029	0.213782	0.992526	0.0732195	0.00451026	1	-0.111821	0.992787	-0.256786	0.764034	0.091623	0.996777	0.0280639	0.533471	0.078219	0.348409	0.467368	0.906588	0.000647359	0.00190026	0.558179	0.0853029	0.441848	0.213782	-0.116331	0.992526
At2g19740	0.320495	0.0962478	0.218665	0.225455	0.476608	0.0224202	0.998718	0.992829	0.928612	0.0276032	0.877443	-0.070397	0.678704	0.295338	0.0868687	0.998605	0.882498	0.64632	0.866978	0.390892	0.638915	0.0251565	0.999999	-0.257943	0.928612	0.191062	0.972989	0.844998	-0.0766736	0.999575	0.449005	0.558947	0.547005	0.316013	0.982357	0.0980002	0.998605	-0.267735	0.882498	-0.365735	0.64632
At2g19750	0.206774	0.181521	-0.545984	0.000749781	-0.325172	0.0378687	0.0120349	0.153872	0.908505	-0.255714	0.0999333	0.0911875	0.55306	0.156932	0.308872	0.598457	0.407385	0.99963	0.28258	0.115587	0.994465	0.0498429	0.999905	-0.220812	0.908505	-0.290269	0.759554	0.0506521	-0.702915	0.0229194	-0.0694573	0.999516	-0.416359	0.397286	0.240675	-0.346902	0.598457	-0.412646	0.407385	-0.0657441	0.99963
At2g19790	-0.156163	0.10609	-0.937476	1.09912e-13	-0.395467	0.000114037	4.90545e-06	0.48638	0.00229297	-0.234442	0.0168141	-0.184196	0.0577942	-0.275343	0.00541954	0.998993	0.99963	0.983625	0.991791	0.0280322	0.999942	0.11918	0.948057	-0.542009	0.00229297	-0.703033	4.00351e-05	1.0472e-05	-0.662133	0.000116685	-0.161024	0.835739	-0.211271	0.619932	0.946345	-0.0502469	0.998993	0.0409006	0.99963	0.0911475	0.983625
At2g20010	0.0209959	0.845959	1.08238	5.46187e-14	0.919263	1.30489e-11	6.61165e-08	3.514e-06	0.890146	0.443515	0.000129447	0.27927	0.0121059	-0.0439974	0.684104	0.88727	0.0261233	0.290129	0.0767057	-0.258274	0.53907	0.0649934	0.998088	0.163115	0.890146	0.638864	0.00134635	3.3735e-05	1.12638	1.34564e-08	0.475749	0.0320766	0.639993	0.00131442	7.28099e-07	0.164244	0.88727	0.487512	0.0261233	0.323268	0.290129
At2g20260	-0.0944154	0.400093	-1.50817	5.20451e-19	-1.49634	7.23777e-19	8.08595e-11	9.33977e-11	1	-0.453305	0.000153332	-0.506958	3.03697e-05	-0.39824	0.000741723	0.999358	0.999271	0.98226	0.220211	0.412543	0.109775	0.303825	0.395692	-0.0118328	1	-1.05486	1.85809e-07	6.58939e-07	-1.10993	5.04667e-08	-1.04303	2.4577e-07	-0.989379	8.70329e-07	6.67893e-08	0.0536533	0.999358	-0.0550649	0.999271	-0.108718	0.98226
At2g20850	-0.0231306	0.904465	-0.22715	0.214915	0.42932	0.0297917	0.970557	0.558418	0.147	0.24898	0.174727	-0.0516297	0.764631	0.599733	0.0010222	0.831487	0.722116	0.0968522	0.904488	0.0284991	0.999997	-0.622864	0.169318	-0.65647	0.147	-0.47613	0.436927	0.980511	-0.826883	0.0201987	0.18034	0.982854	0.48095	0.432584	0.985174	0.30061	0.831487	-0.350753	0.722116	-0.651363	0.0968522
At2g21330	-0.586473	0.000596992	-2.57629	3.57842e-22	-3.20297	1.50238e-26	1.33087e-10	4.1101e-11	0.0807236	-0.869112	1.50137e-06	-0.626798	0.000269758	-0.231013	0.156555	0.892724	0.0717339	0.511864	0.813708	0.0403254	0.999974	-0.355459	0.625688	0.62668	0.0807236	-1.70718	9.19488e-09	2.17419e-10	-2.34528	4.14304e-11	-2.33386	4.14953e-11	-2.57617	4.11055e-11	4.10956e-11	-0.242313	0.892724	-0.638098	0.0717339	-0.395785	0.511864
At2g21600	0.123244	0.38172	0.0793053	0.594663	-0.252271	0.117702	0.999931	0.488287	0.646918	0.432303	0.00206693	0.386159	0.0122076	0.172562	0.198884	0.999901	0.734192	0.888494	0.598388	-0.262915	0.787536	-0.0493178	0.999839	0.331576	0.646918	-0.352998	0.48971	0.687002	-0.0932562	0.996972	-0.684574	0.0206511	-0.638429	0.0533264	0.326251	0.0461448	0.999901	0.259742	0.734192	0.213597	0.888494
At2g21870	-0.118159	0.267473	-0.745488	1.33165e-08	-0.515397	9.8265e-06	0.00192003	0.099935	0.66451	-0.371972	0.000874088	-0.18457	0.0858073	-0.328963	0.00292384	0.806581	0.999715	0.92587	0.53648	0.066411	0.997666	0.210804	0.718616	-0.230091	0.66451	-0.373516	0.161953	0.0072604	-0.416525	0.0882512	-0.143425	0.927822	-0.330826	0.24663	0.809922	-0.187402	0.806581	-0.0430087	0.999715	0.144393	0.92587
At2g22330	0.209513	0.493836	-0.114727	0.645811	-0.642828	0.059959	0.960715	0.420373	0.797491	1.71369	1.92523e-08	1.16256	2.88547e-05	0.701848	0.00471128	0.620608	0.0528815	0.756442	0.00515407	-0.953044	0.168682	-0.492335	0.792808	0.528101	0.797491	-1.82841	7.35404e-05	0.00893715	-0.816575	0.18296	-2.35651	1.61713e-05	-1.80538	0.00111726	0.0225491	0.55113	0.620608	1.01184	0.0528815	0.460709	0.756442
At2g22500	0.619418	0.00280483	2.01878	3.29668e-14	1.66839	1.96922e-11	8.97125e-05	0.00550294	0.808752	1.40339	2.88296e-09	0.160734	0.419981	0.12486	0.530518	0.000607981	0.000395756	0.999995	0.0723199	0.458685	0.576487	0.494558	0.494414	0.35039	0.808752	0.615384	0.254701	2.30548e-07	1.89392	1.43029e-07	0.264995	0.932104	1.50765	2.27745e-05	1.43643e-05	1.24266	0.000607981	1.27853	0.000395756	0.0358739	0.999995
At2g22990	-0.00964955	0.948158	-0.999344	9.91204e-09	-0.942155	4.19933e-08	0.000224712	0.000566686	0.99978	-0.226849	0.130457	-0.174081	0.243781	-0.111662	0.452991	0.999852	0.993633	0.999662	0.9023	0.164431	0.968567	0.102012	0.996394	-0.0571883	0.99978	-0.772495	0.00644006	0.00297637	-0.887682	0.00114858	-0.715306	0.0142868	-0.768074	0.00685973	0.00275236	-0.052768	0.999852	-0.115187	0.993633	-0.062419	0.999662
At2g23170	-0.0630138	0.703768	0.725509	2.98323e-06	1.04968	6.60163e-10	0.00734907	5.65746e-05	0.562144	-0.0292414	0.84134	0.0439178	0.751383	-0.127423	0.359778	0.999097	0.996314	0.94985	0.999987	-0.106932	0.996038	0.0644087	0.999655	-0.324173	0.562144	0.754751	0.00550937	0.0121329	0.852932	0.000835022	1.07892	2.76075e-05	1.00576	6.07043e-05	2.78079e-06	-0.0731591	0.999097	0.0981812	0.996314	0.17134	0.94985
At2g23230	-0.200682	0.36816	0.473847	0.0104168	1.32782	4.81175e-07	0.185307	0.000334928	0.02924	0.251199	0.151792	0.146914	0.394565	0.474663	0.00556003	0.997723	0.920895	0.708843	0.585221	-0.347596	0.803626	-0.675344	0.159808	-0.853976	0.02924	0.222648	0.934205	0.745658	-0.000815587	1	1.07662	0.00395737	1.18091	0.0015043	0.0220185	0.104285	0.997723	-0.223464	0.920895	-0.327749	0.708843
At2g23300	0.0965292	0.722229	1.47441	5.51622e-07	2.58256	3.47903e-14	0.00674923	1.92601e-07	0.0310967	0.402044	0.203385	1.04484	7.81698e-05	0.954424	0.000257995	0.583152	0.726137	0.999811	0.975653	-0.948315	0.112782	-0.857895	0.188216	-1.10815	0.0310967	1.07236	0.101897	0.822654	0.519984	0.676895	2.18052	1.95789e-05	1.53772	0.000597961	0.000253073	-0.6428	0.583152	-0.55238	0.726137	0.0904196	0.999811
At2g23350	-0.191128	0.0698118	-0.518368	6.21182e-06	-0.250716	0.0252382	0.237125	0.998653	0.484811	-0.205309	0.0520052	-0.405487	0.000250883	-0.00445341	0.965769	0.744112	0.74142	0.0829947	0.999999	0.214359	0.685901	-0.186675	0.795479	-0.267653	0.484811	-0.313059	0.281618	0.970928	-0.513915	0.0110203	-0.0454066	0.99964	0.154772	0.905224	0.575802	0.200178	0.744112	-0.200856	0.74142	-0.401034	0.0829947
At2g23430	-0.126629	0.218858	-0.665649	7.24024e-09	-0.200286	0.0543454	0.00426302	0.995489	0.0195182	-0.412201	8.30521e-05	-0.0705538	0.468082	-0.0246853	0.799154	0.1421	0.0669235	0.999399	0.336566	-0.0560754	0.998606	-0.101944	0.977714	-0.465363	0.0195182	-0.253448	0.439739	0.000836551	-0.640964	0.000274398	0.211915	0.658838	-0.129732	0.938246	0.808971	-0.341648	0.1421	-0.387516	0.0669235	-0.0458685	0.999399
At2g23450	-0.21785	0.178856	0.845645	2.3691e-05	0.308585	0.150865	0.000931791	0.362995	0.373207	0.329385	0.0632918	0.169401	0.293171	0.00635838	0.966059	0.982289	0.711224	0.973598	0.206079	-0.387251	0.524507	-0.224208	0.903203	0.53706	0.373207	0.51626	0.297008	0.067178	0.839287	0.0094421	-0.0207997	1	0.139184	0.994535	0.844396	0.159984	0.982289	0.323027	0.711224	0.163043	0.973598
At2g23670	-0.030247	0.854116	-1.36981	2.53396e-11	-0.607279	0.000491978	5.44624e-06	0.144594	0.020558	-0.549397	0.00145432	-0.368971	0.0282956	-0.0312771	0.849208	0.969889	0.237934	0.69146	0.236008	0.338724	0.688723	0.00103007	1	-0.762529	0.020558	-0.820411	0.0101485	0.00090344	-1.33853	5.5353e-06	-0.0578816	0.999859	-0.238307	0.906001	0.145941	-0.180426	0.969889	-0.51812	0.237934	-0.337694	0.69146
At2g23950	0.0233766	0.873879	-0.306276	0.0568582	0.266774	0.0753678	0.642124	0.845847	0.101671	-0.141712	0.338449	0.0509019	0.699382	0.13229	0.371213	0.921602	0.770544	0.998325	0.966447	-0.0275253	0.999992	-0.108913	0.994815	-0.57305	0.101671	-0.164564	0.971452	0.507405	-0.438565	0.33409	0.408486	0.374066	0.215872	0.879029	0.986355	-0.192614	0.921602	-0.274001	0.770544	-0.0813876	0.998325
At2g24020	-0.246744	0.0964703	-1.69434	1.12954e-12	-1.55395	1.34509e-10	1.18941e-06	2.3754e-05	0.993694	-0.483536	0.00468977	-0.410566	0.00702638	-0.478935	0.00192266	0.999405	1	0.999422	0.884333	0.163823	0.966583	0.232192	0.866422	-0.140385	0.993694	-1.2108	9.53406e-05	1.38579e-05	-1.2154	3.81645e-05	-1.07042	0.00115942	-1.14339	0.00023264	0.000586403	-0.0729696	0.999405	-0.00460072	1	0.0683689	0.999422
At2g24130	0.0559872	0.769364	0.354335	0.122645	-0.515926	0.00983968	0.909616	0.293075	0.0549944	-0.61943	0.0044971	-0.0814209	0.648773	0.0884312	0.580467	0.369128	0.0924677	0.979034	0.175497	0.137408	0.994604	-0.0324441	0.999994	0.870261	0.0549944	0.973765	0.0306126	0.651386	0.265904	0.925105	0.103504	0.999005	-0.434505	0.55682	0.167357	-0.538009	0.369128	-0.707861	0.0924677	-0.169852	0.979034
At2g24180	-0.233799	0.162011	1.39339	4.47656e-12	2.04225	1.84774e-16	5.95136e-08	4.76006e-11	0.0406247	0.051844	0.771498	0.0725131	0.661057	0.336564	0.0186377	0.999999	0.799624	0.817918	0.842805	-0.306312	0.772819	-0.570363	0.104862	-0.648864	0.0406247	1.34154	9.78089e-06	5.55455e-06	1.05682	6.05778e-05	1.99041	2.16762e-09	1.96974	9.37183e-10	4.10036e-09	-0.0206691	0.999999	-0.28472	0.799624	-0.264051	0.817918
At2g24200	0.368531	0.0258101	0.233342	0.152445	0.839975	2.87669e-06	0.99098	0.316329	0.0987115	0.385886	0.0198592	0.356428	0.0308507	0.300562	0.0669723	0.999995	0.998975	0.999871	1	0.0121028	1	0.0679684	0.999661	-0.606633	0.0987115	-0.152544	0.984405	0.994153	-0.0672201	0.999679	0.454089	0.357364	0.483548	0.289389	0.184304	0.0294585	0.999995	0.085324	0.998975	0.0558655	0.999871
At2g24210	-0.378466	0.523461	1.53495	0.000272581	-0.227479	0.657155	0.0946071	0.999955	0.0854162	0.460481	0.438565	1.47144	0.000424232	0.0265654	0.964119	0.682084	0.99456	0.317236	0.907963	-1.8499	0.113466	-0.405031	0.996055	1.76243	0.0854162	1.07447	0.625904	0.999995	1.50839	0.274692	-0.68796	0.945026	-1.69892	0.104693	0.999416	-1.01096	0.682084	0.433916	0.99456	1.44487	0.317236
At2g24230	-0.297071	0.19534	-0.222873	0.233321	0.726297	0.00257619	0.999841	0.0296394	0.0260244	-0.0202861	0.92877	-0.116579	0.530265	0.158573	0.394305	0.999431	0.989324	0.895183	0.95187	-0.180491	0.988874	-0.455644	0.625378	-0.94917	0.0260244	-0.202587	0.981329	0.998428	-0.381446	0.687714	0.746583	0.202515	0.842876	0.063284	0.388364	0.0962933	0.999431	-0.178859	0.989324	-0.275152	0.895183
At2g24600	0.662507	0.000135872	0.391879	0.01824	0.250519	0.169307	0.839444	0.532599	0.991535	0.156468	0.33492	0.0212935	0.895138	-0.265958	0.104082	0.990967	0.43896	0.803109	0.243835	0.641214	0.0699459	0.928465	0.00202578	0.14136	0.991535	0.235411	0.903737	0.582988	0.657837	0.0586811	0.0940516	0.998763	0.229226	0.93111	0.282673	0.135174	0.990967	0.422426	0.43896	0.287251	0.803109
At2g24790	-0.110489	0.566473	-1.52491	1.14177e-10	-2.30015	7.13872e-17	4.15758e-05	1.1194e-09	0.0627989	-0.295279	0.12904	-0.585846	0.0034592	-0.441701	0.0249858	0.890066	0.994196	0.994605	0.983208	0.475357	0.50287	0.331212	0.823908	0.775243	0.0627989	-1.22963	0.000440492	0.0126655	-1.08321	0.00255996	-2.00487	1.36842e-08	-1.7143	7.40937e-07	1.02536e-07	0.290567	0.890066	0.146422	0.994196	-0.144145	0.994605
At2g24850	-0.305605	0.194653	2.54303	5.59085e-15	1.62156	5.99642e-09	2.61737e-10	4.91708e-06	0.0733494	2.05075	7.80919e-12	0.424021	0.0740972	-0.510725	0.0719545	0.000120875	6.26556e-08	0.12113	4.41099e-08	-0.729626	0.247313	0.20512	0.992789	0.921471	0.0733494	0.492285	0.667703	6.02935e-07	3.05376	5.26847e-10	-0.429186	0.780885	1.19754	0.00789046	4.51489e-06	1.62673	0.000120875	2.56147	6.26556e-08	0.934746	0.12113
At2g25010	-0.465344	9.6592e-05	-2.01396	7.44998e-21	-1.82273	2.84884e-21	4.86714e-11	2.40545e-10	0.813459	-0.585335	8.46242e-06	-0.469285	0.000205976	-0.629244	7.20689e-08	0.979587	0.999694	0.89318	0.972809	0.00394144	1	0.1639	0.865515	-0.191235	0.813459	-1.42863	7.79163e-10	1.02553e-10	-1.38472	2.06591e-10	-1.23739	7.28416e-09	-1.35344	6.84635e-10	1.66939e-09	-0.11605	0.979587	0.0439086	0.999694	0.159959	0.89318
At2g25110	0.0191147	0.854177	-0.0174287	0.880845	0.607791	3.23211e-07	0.999895	0.00249697	0.00245559	0.193251	0.0824093	0.0845932	0.417436	0.13353	0.202716	0.978255	0.998648	0.999412	0.854198	-0.0654786	0.997609	-0.114415	0.969387	-0.62522	0.00245559	-0.21068	0.769902	0.985739	-0.150959	0.924509	0.41454	0.0814262	0.523198	0.00956357	0.0242708	0.108658	0.978255	0.0597211	0.998648	-0.0489367	0.999412
At2g25210	-0.0730531	0.559668	-0.93666	2.67864e-09	-0.85509	7.26531e-09	0.000202622	0.000620128	0.99752	-0.475952	0.000346813	-0.428544	0.00112889	-0.240201	0.0589394	0.999796	0.761791	0.890944	0.216597	0.355491	0.345114	0.167148	0.931381	-0.0815701	0.99752	-0.460708	0.128856	0.0713448	-0.696459	0.00409536	-0.379138	0.276323	-0.426546	0.166769	0.0118238	-0.0474083	0.999796	-0.235751	0.761791	-0.188343	0.890944
At2g25280	0.357197	0.0193097	-0.128007	0.418122	0.781911	9.42935e-07	0.233104	0.311752	0.000957663	0.0285298	0.839623	0.231038	0.105657	0.259013	0.0705962	0.908768	0.852506	0.999992	0.594129	0.126159	0.989125	0.0981835	0.996605	-0.909917	0.000957663	-0.156536	0.975302	0.533913	-0.38702	0.450404	0.753381	0.00496066	0.550873	0.0777327	0.107034	-0.202508	0.908768	-0.230483	0.852506	-0.0279758	0.999992
At2g25450	-0.233143	0.117824	0.254225	0.0887945	1.24291	1.7139e-11	0.192868	3.96552e-08	0.000203926	0.573415	0.000260654	0.331619	0.0278349	0.274696	0.0665418	0.851021	0.702837	0.999777	0.00361371	-0.564761	0.0872626	-0.507839	0.158439	-0.98869	0.000203926	-0.31919	0.641368	0.999004	-0.0204709	0.999999	0.6695	0.0246153	0.911296	0.000717287	0.000285677	0.241796	0.851021	0.298719	0.702837	0.0569227	0.999777
At2g25510	0.15206	0.390346	-1.88574	5.16087e-15	-0.0919447	0.602692	7.24869e-10	0.921529	2.64908e-08	-1.17204	1.39015e-08	-1.29339	1.04985e-09	-0.83022	1.66571e-05	0.996383	0.740649	0.434271	2.80267e-05	1.44545	4.79453e-06	0.98228	0.00292934	-1.79379	2.64908e-08	-0.713693	0.0609669	0.179715	-1.05552	0.00114401	1.0801	0.000827567	1.20144	0.000159046	0.0477447	0.121345	0.996383	-0.341823	0.740649	-0.463169	0.434271
At2g25520	-0.175957	0.0483951	0.630708	1.6836e-09	0.0810959	0.356088	3.28967e-07	0.309761	0.000572342	0.0143026	0.870214	-0.02133	0.807519	-0.0354586	0.68562	0.999712	0.99854	0.999997	0.637824	-0.154627	0.807566	-0.140498	0.862261	0.549612	0.000572342	0.616406	8.96995e-05	3.23122e-05	0.666167	2.14478e-05	0.0667934	0.994115	0.102426	0.960339	0.932505	0.0356325	0.999712	0.0497612	0.99854	0.0141286	0.999997
At2g25790	0.26171	0.151147	0.445039	0.00305368	1.1525	3.94488e-08	0.966707	0.0114363	0.0367495	-0.034388	0.872119	-0.279025	0.0324808	0.0113207	0.926864	0.919855	0.999967	0.574203	0.893408	0.540735	0.155813	0.250389	0.857665	-0.707457	0.0367495	0.479427	0.43163	0.00509168	0.433718	0.21297	1.18688	0.00111754	1.43152	4.14034e-07	3.9851e-05	0.244637	0.919855	-0.0457087	0.999967	-0.290346	0.574203
At2g25900	-0.0539172	0.81159	-0.345351	0.20118	-1.91899	2.9286e-12	0.958784	2.73377e-06	0.000332208	-0.589383	0.0121189	-0.991965	4.34267e-06	-0.507529	0.00998012	0.742096	0.999753	0.463485	0.549264	0.938048	0.0292766	0.453612	0.636172	1.57364	0.000332208	0.244032	0.980829	0.367672	0.162179	0.995987	-1.32961	0.000865814	-0.927029	0.0177483	8.66894e-05	0.402582	0.742096	-0.0818533	0.999753	-0.484436	0.463485
At2g26030	0.045045	0.824598	-1.20827	6.87059e-08	-0.888243	8.89947e-06	0.000551944	0.0137604	0.819134	-0.16163	0.369138	-0.145039	0.395391	0.0488019	0.774153	1	0.954823	0.964165	0.971726	0.190084	0.978355	-0.00375689	1	-0.320025	0.819134	-1.04664	0.00265173	0.00160277	-1.25707	0.000136267	-0.726613	0.0618408	-0.743204	0.043703	0.00504095	-0.0165911	1	-0.210432	0.954823	-0.193841	0.964165
At2g26060	-0.0307835	0.750607	-0.234938	0.00870545	0.162431	0.0650217	0.61541	0.669001	0.0228219	-0.282449	0.0018682	-0.0455879	0.599023	0.089111	0.305859	0.388168	0.0398202	0.876971	0.386222	0.0148045	0.999997	-0.119894	0.937561	-0.397369	0.0228219	0.0475108	0.998766	0.631796	-0.324049	0.101384	0.44488	0.00758739	0.208019	0.533536	0.990462	-0.236861	0.388168	-0.37156	0.0398202	-0.134699	0.876971
At2g26190	0.643966	0.00011329	0.212357	0.253158	-0.205266	0.211005	0.473746	0.00496245	0.534992	-0.71313	2.54286e-05	-0.675906	5.72127e-05	-0.497095	0.00216254	0.999978	0.917734	0.961937	1.33206e-06	1.31987	2.45432e-06	1.14106	4.43214e-05	0.417623	0.534992	0.925487	0.00412954	0.00656506	0.709452	0.0501135	0.507864	0.223813	0.470641	0.300135	0.779886	-0.0372236	0.999978	-0.216035	0.917734	-0.178811	0.961937
At2g26330	-0.0779817	0.699503	-0.622145	0.00568487	-0.514515	0.0136609	0.444105	0.642549	0.999082	-0.536182	0.00448477	-0.146943	0.417387	-0.338059	0.0659949	0.64555	0.969587	0.97397	0.538129	0.0689615	0.99984	0.260077	0.926514	-0.10763	0.999082	-0.085963	0.99961	0.54003	-0.284087	0.910605	0.0216672	0.999999	-0.367572	0.747535	0.985904	-0.389239	0.64555	-0.198124	0.969587	0.191115	0.97397
At2g26400	0.258074	0.0235098	0.0485697	0.662615	0.680457	9.9227e-08	0.762629	0.0923002	0.0022753	0.368465	0.00157855	0.318747	0.00570383	0.454609	0.000137023	0.999545	0.993695	0.952537	0.980548	-0.0606733	0.998804	-0.196535	0.807403	-0.631887	0.0022753	-0.319896	0.332316	0.521368	-0.406039	0.116505	0.311992	0.359865	0.36171	0.207874	0.701254	0.0497183	0.999545	-0.0861435	0.993695	-0.135862	0.952537
At2g26500	-0.135894	0.271905	-3.09026	1.43386e-31	-2.34738	9.19029e-26	4.10956e-11	4.10956e-11	0.00100278	-0.737706	1.5502e-07	-0.292257	0.0205054	-0.573118	1.95787e-05	0.12183	0.931164	0.587832	0.0123244	0.156363	0.944048	0.437224	0.134873	-0.742888	0.00100278	-2.35256	4.10956e-11	4.10956e-11	-2.51715	4.10956e-11	-1.60967	5.36839e-11	-2.05512	4.1097e-11	4.15182e-11	-0.445449	0.12183	-0.164588	0.931164	0.280861	0.587832
At2g26570	-0.123669	0.459059	-0.747175	5.25186e-06	-0.546502	0.000483181	0.0706401	0.406332	0.924926	-0.825753	2.73642e-07	-0.301862	0.0343079	-0.537216	0.00031707	0.0995874	0.683506	0.834556	0.0241189	0.178193	0.961506	0.413547	0.40615	-0.200673	0.924926	0.0785783	0.998758	0.251626	-0.209959	0.901154	0.279251	0.7349	-0.24464	0.827744	1	-0.523891	0.0995874	-0.288537	0.683506	0.235354	0.834556
At2g26730	-0.256528	0.312971	-1.76712	4.61977e-09	-1.1313	1.71922e-05	0.0012222	0.136904	0.454815	-0.256523	0.287788	-0.0916739	0.702684	-0.120163	0.617028	0.996397	0.99854	0.999999	1	-0.164855	0.996828	-0.136365	0.998718	-0.635813	0.454815	-1.51059	0.000855446	0.000175335	-1.64695	0.000231725	-0.874781	0.118115	-1.03963	0.036992	0.0458367	-0.164849	0.996397	-0.13636	0.99854	0.0284892	0.999999
At2g27060	0.087498	0.71798	0.214993	0.419462	-0.204843	0.399595	0.999173	0.953807	0.845029	-0.256837	0.22494	-0.135142	0.472549	0.00492348	0.979052	0.997861	0.934413	0.99452	0.885479	0.22264	0.976719	0.0825745	0.999784	0.419836	0.845029	0.47183	0.723912	0.884363	0.210069	0.98614	0.0519938	0.999982	-0.0697015	0.999906	0.982088	-0.121695	0.997861	-0.261761	0.934413	-0.140065	0.99452
At2g27080	0.159056	0.419628	1.00383	1.15331e-05	1.00773	1.08074e-05	0.0485801	0.0469491	1	0.69795	0.000797443	0.678703	0.00107324	0.172579	0.433402	1	0.480039	0.521462	0.385251	-0.519646	0.426124	-0.0135227	1	-0.00390314	1	0.305881	0.88815	0.860088	0.831252	0.079793	0.309784	0.882741	0.329031	0.853979	0.0774236	0.0192478	1	0.525371	0.480039	0.506124	0.521462
At2g27150	-0.365091	0.0996658	0.464065	0.0388408	0.120303	0.620445	0.0985407	0.664104	0.891197	-0.517689	0.0129747	-0.127184	0.489397	-0.329031	0.0383507	0.691525	0.972255	0.955018	0.994784	-0.237906	0.956496	-0.0360592	0.999993	0.343762	0.891197	0.981753	0.0225715	0.313842	0.793096	0.0528969	0.637992	0.336271	0.247487	0.961391	0.617772	-0.390505	0.691525	-0.188657	0.972255	0.201847	0.955018
At2g27680	0.0418494	0.691387	-0.667263	4.4314e-08	-0.994322	4.33136e-13	0.000192955	6.38212e-08	0.252222	0.0928428	0.379854	-0.154018	0.147678	-0.243272	0.0241477	0.560469	0.225656	0.990463	0.999329	0.195867	0.772297	0.285121	0.399908	0.327059	0.252222	-0.760106	5.82548e-05	0.0128605	-0.423991	0.0631836	-1.08716	1.77178e-08	-0.840304	8.39837e-06	7.222e-05	0.246861	0.560469	0.336115	0.225656	0.0892539	0.990463
At2g28670	-0.271026	0.346519	0.0322058	0.883673	1.07063	0.000377705	0.951872	0.0215782	0.0505819	-0.20537	0.557055	0.0817911	0.739955	0.172447	0.437399	0.981402	0.932744	0.999726	0.999988	-0.352817	0.926538	-0.443473	0.805476	-1.03843	0.0505819	0.237576	0.990683	0.999986	-0.140242	0.997034	1.276	0.0679171	0.98884	0.0906767	0.113368	-0.287161	0.981402	-0.377817	0.932744	-0.0906562	0.999726
At2g28910	-0.213907	0.0678238	-0.520972	3.2019e-05	-0.384593	0.001477	0.418312	0.898013	0.958536	-0.285774	0.0158969	-0.0112252	0.922457	-0.306244	0.0100518	0.543364	0.999995	0.463529	0.997735	-0.202682	0.810849	0.0923375	0.992645	-0.136379	0.958536	-0.235198	0.697364	0.0310435	-0.214728	0.77121	-0.0988191	0.989955	-0.373368	0.211941	0.996587	-0.274549	0.543364	0.0204701	0.999995	0.295019	0.463529
At2g28960	0.0678457	0.69456	0.691169	0.00454311	0.578753	0.00872872	0.273029	0.426487	0.999138	-0.21304	0.279856	-0.206833	0.21097	-0.0370581	0.821023	1	0.981638	0.975973	0.885356	0.274679	0.852172	0.104904	0.997672	0.112416	0.999138	0.904209	0.0486199	0.0307752	0.728227	0.124615	0.791794	0.0840205	0.785587	0.0540978	0.210734	-0.00620704	1	-0.175982	0.981638	-0.169775	0.975973
At2g28970	0.502068	0.0746308			-2.10197	0.00393774		0.0120777		0.668305	0.263575	0.430175	0.306214	0.454971	0.0764598	0.996448	0.996227	0.999998	0.998642	0.0718926	0.999856	0.0470967	0.999903								-2.77028	0.037745	-2.53215	0.0280026	0.0124019	0.23813	0.996448	0.213334	0.996227	-0.0247958	0.999998
At2g28990	0.796269	0.00190887	0.895004	0.0018254	1.60985	0.000180744	0.999662	0.408667	0.580381	0.696819	0.0255151	0.211326	0.314189	0.430124	0.0340732	0.744874	0.969689	0.967365	0.999769	0.584943	0.415685	0.366146	0.809741	-0.714845	0.580381	0.198184	0.994895	0.319998	0.46488	0.681389	0.913029	0.378974	1.39852	0.0274051	0.0747549	0.485493	0.744874	0.266696	0.969689	-0.218797	0.967365
At2g29010	0.673072	0.0393287	0.187183	0.361655	0.220017	0.444584	0.700875	0.838922	0.999998	-0.402725	0.179283	0.421745	0.161807	0.0190887	0.946095	0.359026	0.872618	0.891395	0.15957	0.251328	0.983084	0.653984	0.571543	-0.0328336	0.999998	0.589909	0.534449	0.976721	0.168094	0.994649	0.622742	0.614927	-0.201728	0.993621	0.993735	-0.82447	0.359026	-0.421814	0.872618	0.402656	0.891395
At2g29120	0.344766	0.0117678	0.0575577	0.665067	0.623025	1.76055e-05	0.643035	0.673143	0.0419492	0.491319	0.000481886	0.249677	0.0643563	0.147433	0.269763	0.787899	0.450156	0.993875	0.969137	0.0950888	0.995636	0.197333	0.896594	-0.565468	0.0419492	-0.433761	0.204165	0.906639	-0.0898755	0.996654	0.131706	0.980637	0.373348	0.357689	0.129783	0.241642	0.787899	0.343886	0.450156	0.102244	0.993875
At2g29140	-0.0708321	0.773378	0.0593927	0.62989	0.0422094	0.808193	0.996284	0.998768	0.999999	-0.00957143	0.937901	0.0455839	0.678978	-0.140655	0.117971	0.999294	0.945709	0.755435	0.999903	-0.116416	0.997587	0.0698226	0.999761	0.0171833	0.999999	0.0689641	0.998396	0.999999	0.200047	0.755453	0.0517808	0.999851	-0.00337453	1	0.926293	-0.0551553	0.999294	0.131083	0.945709	0.186239	0.755435
At2g29350	0.0951008	0.484916	1.55803	3.59503e-16	3.49511	4.40484e-32	5.43641e-09	4.10956e-11	4.17388e-11	-0.0252955	0.852317	0.166074	0.224736	0.397424	0.00483726	0.915715	0.250038	0.830238	0.988296	-0.0709735	0.999029	-0.302324	0.614421	-1.93708	4.17388e-11	1.58333	5.62605e-10	2.15691e-08	1.16061	1.9303e-06	3.52041	4.10956e-11	3.32904	4.10956e-11	4.10956e-11	-0.19137	0.915715	-0.42272	0.250038	-0.23135	0.830238
At2g29460	0.319768	0.0682083	4.03895	4.92133e-30	3.55603	2.42517e-27	4.10956e-11	4.10956e-11	0.362963	2.67243	1.35101e-21	1.20774	3.70486e-09	0.58009	0.00136969	2.2491e-06	1.95246e-10	0.119243	4.42588e-11	-0.887968	0.00733744	-0.260322	0.890593	0.482914	0.362963	1.36651	9.83028e-06	4.10988e-11	3.45886	4.10956e-11	0.8836	0.00773842	2.3483	4.44691e-11	4.1096e-11	1.4647	2.2491e-06	2.09234	1.95246e-10	0.627646	0.119243
At2g29470	0.270316	0.0800778	4.08165	5.55819e-33	4.17939	1.68626e-33	4.10956e-11	4.10956e-11	0.997391	2.20281	2.60001e-20	0.984271	2.71542e-08	0.622414	0.000136635	7.83195e-06	1.50983e-08	0.545191	7.58609e-11	-0.713955	0.0185155	-0.352098	0.574496	-0.0977373	0.997391	1.87884	1.27807e-10	4.10956e-11	3.45923	4.10956e-11	1.97658	5.75685e-11	3.19511	4.10956e-11	4.10956e-11	1.21854	7.83195e-06	1.5804	1.50983e-08	0.361857	0.545191
At2g29630	-0.122127	0.527226	-2.68557	2.84958e-19	-1.81493	2.39768e-11	1.06249e-10	4.29003e-06	0.042308	-0.44632	0.0239394	-0.194296	0.315908	0.132377	0.493294	0.937224	0.28706	0.83296	0.837333	0.0721686	0.999808	-0.254504	0.9347	-0.870641	0.042308	-2.23925	8.51824e-10	1.22761e-10	-2.81795	9.60594e-11	-1.36861	0.000224165	-1.62063	1.05495e-05	1.71931e-07	-0.252025	0.937224	-0.578697	0.28706	-0.326673	0.83296
At2g29990	0.129041	0.26709	0.732167	4.44783e-08	0.290515	0.0145545	0.00628257	0.91846	0.0889794	0.247088	0.0362837	0.154873	0.183973	0.110825	0.339805	0.992774	0.95912	0.999792	0.977956	-0.0258319	0.999985	0.0182167	0.999997	0.441652	0.0889794	0.485079	0.046821	0.0100336	0.621343	0.00447851	0.0434268	0.999806	0.135642	0.959899	0.87754	0.0922151	0.992774	0.136264	0.95912	0.0440486	0.999792
At2g30110	0.232809	0.151218	0.584744	0.000322742	-0.214619	0.162879	0.603615	0.339359	0.00609783	0.310223	0.0458635	-0.0370959	0.827604	-0.0429108	0.778248	0.648465	0.571903	1	0.999251	0.269905	0.853926	0.27572	0.809031	0.799363	0.00609783	0.274521	0.794036	0.0857026	0.627655	0.0542038	-0.524842	0.159344	-0.177523	0.969568	0.966043	0.347319	0.648465	0.353134	0.571903	0.00581488	1
At2g30260	0.139612	0.344272	0.504711	0.00111896	0.507412	0.00105842	0.496701	0.488478	1	0.12822	0.384752	0.0372784	0.820582	0.186747	0.207384	0.998343	0.999741	0.983279	1	0.102333	0.997092	-0.0471356	0.999911	-0.00270038	1	0.376491	0.462271	0.288219	0.317964	0.642424	0.379192	0.45422	0.470133	0.282225	0.634137	0.0909415	0.998343	-0.0585274	0.999741	-0.149469	0.983279
At2g30550	0.0770429	0.551469	2.98695	3.92648e-29	1.5444	1.25907e-16	9.56525e-11	1.54441e-09	2.47493e-09	0.946431	1.30076e-09	0.0282207	0.845063	0.0798341	0.537196	0.000218528	0.00021489	0.999802	0.000203977	0.0488222	0.999849	-0.00279122	1	1.44255	2.47493e-09	2.04052	9.56758e-11	9.56525e-11	2.90711	9.56525e-11	0.59797	0.0210867	1.51618	3.18733e-09	1.62748e-09	0.918211	0.000218528	0.866597	0.00021489	-0.0516135	0.999802
At2g30570	-0.0576224	0.684706	-2.53359	2.01419e-24	-2.67957	1.4688e-25	4.10958e-11	4.10956e-11	0.977155	-0.567743	0.000180448	-0.494522	0.000930539	-0.619588	5.31959e-05	0.999082	0.99983	0.988547	0.126452	0.4369	0.259864	0.561965	0.070198	0.145974	0.977155	-1.96585	4.28364e-11	4.15699e-11	-1.91401	4.55018e-11	-2.11182	4.12276e-11	-2.18505	4.11324e-11	4.14234e-11	-0.0732212	0.999082	0.0518442	0.99983	0.125065	0.988547
At2g30820	-0.307025	0.0707375	0.660338	0.000271414	0.725326	2.72113e-05	0.00227518	0.000598612	0.99971	0.589713	0.000414291	0.185441	0.155489	-0.061145	0.635708	0.34666	0.0257174	0.749225	0.00359822	-0.492466	0.197078	-0.24588	0.845728	-0.064988	0.99971	0.0706251	0.999564	0.229997	0.721483	0.0157138	0.135613	0.988374	0.539885	0.0966118	0.00402969	0.404272	0.34666	0.650858	0.0257174	0.246586	0.749225
At2g30870	-0.262788	0.0938108	-0.694126	3.58865e-05	-0.00588238	0.969684	0.367165	0.844783	0.0295548	0.727299	1.7081e-05	0.0189722	0.90245	0.154192	0.321375	0.0230819	0.10741	0.989032	0.000432953	-0.28176	0.787416	-0.41698	0.405154	-0.688244	0.0295548	-1.42143	3.58553e-07	0.0217464	-0.848318	0.00355148	-0.733182	0.0168618	-0.0248546	0.999997	0.976687	0.708327	0.0230819	0.573108	0.10741	-0.13522	0.989032
At2g31790	0.113741	0.408044	-0.66613	9.67051e-06	-0.462859	0.00129994	0.00222704	0.0458521	0.897185	0.386947	0.00640458	0.410578	0.00396599	0.401237	0.00480253	0.999996	1	1	0.717127	-0.296837	0.641269	-0.287496	0.671759	-0.203272	0.897185	-1.05308	1.77793e-05	1.14317e-05	-1.06737	1.36164e-05	-0.849806	0.000688193	-0.873436	0.000457478	0.000537957	-0.0236304	0.999996	-0.0142896	1	0.00934086	1
At2g31820	0.116843	0.532819	-0.0735552	0.69427	0.303468	0.108839	0.97823	0.980069	0.707471	1.11685	1.70365e-07	0.409913	0.0319367	0.0990736	0.59672	0.0949003	0.00386043	0.84397	0.00474644	-0.29307	0.873747	0.0177696	1	-0.377024	0.707471	-1.1904	0.000465996	0.451642	-0.172629	0.985923	-0.813379	0.035406	-0.106445	0.998532	0.970351	0.706934	0.0949003	1.01777	0.00386043	0.31084	0.84397
At2g31870	0.283534	0.034367	0.638155	2.44876e-05	1.19618	2.25644e-12	0.431042	0.000120202	0.0520079	0.194013	0.164232	0.229161	0.0848973	0.124116	0.370854	0.999968	0.999165	0.993452	0.996906	0.0543731	0.999682	0.159418	0.958211	-0.558026	0.0520079	0.444143	0.219257	0.275027	0.514039	0.105197	1.00217	3.70735e-05	0.967021	4.34668e-05	1.01177e-05	-0.0351483	0.999968	0.0698967	0.999165	0.105045	0.993452
At2g31880	0.435904	1.65785e-05	0.260926	0.00815727	0.532817	2.37425e-07	0.797012	0.980741	0.357901	-0.269524	0.00633532	-0.39618	8.11879e-05	-0.459387	6.20305e-06	0.939518	0.735649	0.997328	1.62799e-05	0.832084	2.51098e-07	0.89529	2.59276e-08	-0.271891	0.357901	0.53045	0.00244699	7.16322e-05	0.720313	1.01813e-05	0.802341	6.93287e-07	0.928997	6.4059e-09	0	0.126657	0.939518	0.189863	0.735649	0.063206	0.997328
At2g32150	-0.0609378	0.726037	1.18266	3.79774e-08	0.497945	0.00585041	0.000124174	0.219335	0.0880172	0.952404	1.26227e-06	0.430016	0.0306885	-0.0362775	0.843061	0.349278	0.00333215	0.503417	0.00174546	-0.490954	0.41855	-0.0246603	0.999999	0.684717	0.0880172	0.230259	0.940482	0.0685941	1.21894	0.000261333	-0.454459	0.439233	0.0679286	0.999822	0.290954	0.522387	0.349278	0.988681	0.00333215	0.466294	0.503417
At2g33040	0.0218637	0.756873	-0.49333	3.80744e-09	-0.373844	2.03887e-06	4.73124e-05	0.00269432	0.833748	-0.240006	0.00121477	-0.264282	0.000417653	-0.248422	0.000843896	0.999874	0.999999	0.999985	0.106232	0.286146	0.0601256	0.270286	0.087724	-0.119486	0.833748	-0.253324	0.128154	0.209957	-0.244907	0.153107	-0.133838	0.757671	-0.109562	0.878184	0.803833	0.0242764	0.999874	0.00841681	0.999999	-0.0158596	0.999985
At2g33170	-0.106248	0.567818	0.178889	0.301069	0.776067	1.77216e-05	0.864238	0.0098555	0.132581	0.138766	0.45624	-0.0123634	0.931477	0.0297955	0.835868	0.9865	0.99703	0.999941	0.933855	-0.0938851	0.998541	-0.136044	0.991632	-0.597178	0.132581	0.0401233	0.999984	0.954056	0.149094	0.984333	0.637301	0.117448	0.788431	0.00827776	0.0141937	0.151129	0.9865	0.10897	0.99703	-0.0421588	0.999941
At2g33220	0.332274	0.00496959	-0.111179	0.329763	0.133441	0.218907	0.0785704	0.795808	0.620826	0.0802449	0.480769	-0.0368168	0.759892	0.304887	0.00645597	0.979727	0.701032	0.29131	0.616618	0.369091	0.237924	0.0273867	0.999975	-0.244621	0.620826	-0.191424	0.835459	0.997494	-0.416067	0.0994483	0.0531965	0.999345	0.170258	0.894871	0.865875	0.117062	0.979727	-0.224642	0.701032	-0.341704	0.29131
At2g33320	-0.269841	0.341469	-1.57689	6.6247e-06	-1.4943	9.1747e-05	0.0238493	0.0505179	0.998808	-0.518017	0.0276755	-0.607607	0.0140648	-0.260455	0.206266	0.999115	0.912757	0.771498	0.965185	0.337765	0.889082	-0.00938629	1	-0.0825924	0.998808	-1.05887	0.0189673	0.0296217	-1.31643	0.00578417	-0.976279	0.0562233	-0.886689	0.0849647	0.0180945	0.0895898	0.999115	-0.257562	0.912757	-0.347151	0.771498
At2g33380	-0.38608	0.129624	2.87831	5.46784e-16	2.43974	2.18165e-13	8.35747e-11	1.93357e-09	0.816881	2.79942	1.56203e-15	2.58724	2.79412e-14	1.04355	0.000233969	0.990714	0.000175129	0.00122044	1.09202e-10	-2.97332	4.70465e-10	-1.42963	0.00328515	0.438577	0.816881	0.0788939	0.999921	0.962404	1.83477	8.28789e-05	-0.359683	0.911164	-0.147504	0.998318	0.00435409	0.212179	0.990714	1.75587	0.000175129	1.54369	0.00122044
At2g33480	-0.431812	0.26916	1.62671	0.000187404	0.4778	0.222468	0.00775945	0.55706	0.305254	-0.283374	0.424766	0.240777	0.433471	-0.303555	0.324818	0.864705	1	0.799317	0.999716	-0.67259	0.741243	-0.128258	0.999814	1.14891	0.305254	1.91008	0.0104994	0.0784239	1.93026	0.00519593	0.761174	0.688201	0.237023	0.996385	0.606472	-0.524151	0.864705	0.0201808	1	0.544332	0.799317
At2g33830	-0.271646	0.386783	-1.60501	4.74956e-07	0.0563561	0.848435	0.027518	0.971829	0.00191158	-0.935664	0.00147476	-0.133584	0.633318	0.202601	0.469994	0.336073	0.0592069	0.955486	0.608431	-0.138063	0.999443	-0.474247	0.864032	-1.66137	0.00191158	-0.66935	0.537811	0.00593395	-1.80762	0.000398955	0.99202	0.157848	0.18994	0.99699	0.999141	-0.802081	0.336073	-1.13827	0.0592069	-0.336184	0.955486
At2g34040	-0.234732	0.0520551	-1.06229	2.99448e-12	-1.30922	1.40651e-14	0.000109793	1.01432e-06	0.703451	-0.590379	6.67416e-06	-0.406245	0.00114306	-0.385622	0.00192138	0.878222	0.822275	0.999996	0.288493	0.171513	0.906814	0.15089	0.943957	0.246933	0.703451	-0.471907	0.0688388	0.00324388	-0.676664	0.00220599	-0.71884	0.00142343	-0.902974	3.74563e-05	2.44635e-05	-0.184134	0.878222	-0.204757	0.822275	-0.0206231	0.999996
At2g34250	0.189527	0.0382627	0.623028	4.40139e-09	0.578909	2.78936e-08	0.0138376	0.0358007	0.999273	0.61498	6.16669e-09	0.194294	0.0338343	0.216217	0.0187681	0.0183941	0.0294589	0.999977	0.0165589	-0.00476711	1	-0.0266909	0.999938	0.0441188	0.999273	0.00804795	1	0.0153951	0.406811	0.0248421	-0.0360708	0.999728	0.384616	0.0394678	0.060929	0.420687	0.0183941	0.398763	0.0294589	-0.0219238	0.999977
At2g34330	-0.0711017	0.787132	0.383362	0.0905644	1.41331	0.00170266	0.747077	0.046697	0.207007	-0.137553	0.524829	-0.454376	0.00870415	-0.394434	0.0300258	0.81722	0.922286	0.999752	0.999945	0.383274	0.788173	0.323332	0.889837	-1.02995	0.207007	0.520915	0.526219	0.0533993	0.777796	0.0950241	1.55086	0.0242927	1.86769	0.00348678	0.00516844	0.316823	0.81722	0.256881	0.922286	-0.0599423	0.999752
At2g34480	-0.199373	0.0698891	-0.689134	3.98398e-08	-0.420836	0.000265256	0.0256254	0.695131	0.499701	-0.666295	8.7516e-08	-0.540821	6.0467e-06	-0.106018	0.329804	0.961994	0.00689785	0.0643197	0.0380181	0.341448	0.237194	-0.0933552	0.989685	-0.268298	0.499701	-0.0228399	0.999989	0.924572	-0.583117	0.00438953	0.245458	0.595743	0.119985	0.968591	0.320874	-0.125473	0.961994	-0.560277	0.00689785	-0.434803	0.0643197
At2g34500	0.0876342	0.556408	4.22337	5.57062e-35	2.7899	3.22923e-26	6.26361e-11	6.26361e-11	2.99108e-08	-0.171089	0.228557	0.384094	0.00847032	0.172024	0.226059	0.0739291	0.520348	0.8919	0.800854	-0.29646	0.695013	-0.08439	0.998363	1.43347	2.99108e-08	4.39446	6.26361e-11	6.26361e-11	4.05135	6.26361e-11	2.96099	6.26361e-11	2.40581	6.2637e-11	6.26361e-11	-0.555184	0.0739291	-0.343114	0.520348	0.21207	0.8919
At2g34810	-0.0268549	0.895282	2.39845	2.30165e-17	1.91434	1.04577e-13	2.09003e-10	8.4525e-08	0.488906	1.73638	2.78699e-12	1.41715	1.20239e-09	0.974619	5.38374e-06	0.848104	0.0737343	0.586486	8.80452e-07	-1.444	5.37539e-05	-1.00147	0.00927249	0.48411	0.488906	0.662071	0.164561	0.00864521	1.42383	4.24145e-05	0.177962	0.986155	0.497195	0.458947	0.0134166	0.319233	0.848104	0.761763	0.0737343	0.44253	0.586486
At2g35360	0.335319	0.0390928	1.40305	4.32454e-12	2.24139	8.65117e-20	0.000207127	2.72357e-10	0.00570173	0.644513	0.000157227	0.631663	0.000204824	0.559739	0.000858678	1	0.998939	0.999522	0.739308	-0.296344	0.771947	-0.22442	0.915689	-0.838344	0.00570173	0.758537	0.0160592	0.013663	0.843311	0.00533308	1.59688	3.88079e-08	1.60973	3.13441e-08	9.5019e-09	0.0128504	1	0.0847744	0.998939	0.071924	0.999522
At2g35620	-0.372484	0.0384528	-1.63988	3.08889e-13	-1.02082	4.50024e-07	4.53653e-05	0.11211	0.123711	-0.587981	0.000838651	0.0350221	0.823899	-0.0632177	0.688085	0.085894	0.211158	0.997692	0.945619	-0.407506	0.515813	-0.309266	0.774131	-0.619066	0.123711	-1.0519	0.000572312	3.02315e-08	-1.57667	1.37187e-07	-0.432837	0.47561	-1.05584	0.000593298	0.00222498	-0.623003	0.085894	-0.524763	0.211158	0.0982398	0.997692
At2g35690	0.01618	0.898753	1.77492	1.21225e-19	1.64983	2.59117e-18	4.2983e-11	6.4432e-11	0.981295	0.825076	2.48503e-08	0.687019	1.38261e-06	0.451816	0.000759614	0.971196	0.31025	0.776054	0.000470879	-0.670839	0.00554126	-0.435636	0.163064	0.125094	0.981295	0.949847	3.06795e-05	1.86649e-06	1.32311	1.41394e-08	0.824753	0.000349433	0.96281	2.36855e-05	1.91116e-07	0.138057	0.971196	0.373261	0.31025	0.235203	0.776054
At2g35980	0.608903	0.0238397	3.5679	7.42373e-21	3.46391	2.17013e-20	4.46141e-10	1.12749e-09	0.999077	0.579915	0.0477807	0.431914	0.0615361	0.480259	0.0385724	0.99843	0.99977	0.999988	1	0.176989	0.995262	0.128644	0.998962	0.103984	0.999077	2.98798	1.59845e-09	3.92051e-11	3.08764	4.31808e-11	2.884	4.00821e-09	3.032	5.08134e-11	6.18496e-11	0.148001	0.99843	0.099656	0.99977	-0.0483449	0.999988
At2g36000	0.0182531	0.906684	-0.113201	0.491365	-0.503055	0.00330557	0.991689	0.206529	0.545896	-0.100521	0.519383	-0.0174952	0.910541	0.1007	0.518646	0.998925	0.940073	0.994242	0.994109	0.0357483	0.999983	-0.0824466	0.998961	0.389853	0.545896	-0.0126798	1	0.99813	-0.213901	0.931261	-0.402533	0.482275	-0.485559	0.275533	0.0964049	-0.0830261	0.998925	-0.201221	0.940073	-0.118195	0.994242
At2g36220	0.133079	0.435769	1.27629	3.89418e-09	1.15621	4.29083e-08	0.000354416	0.00170331	0.996797	0.403009	0.0212656	0.236371	0.248564	0.413143	0.0183739	0.988083	1	0.984453	0.86776	-0.103292	0.998738	-0.280063	0.849067	0.120084	0.996797	0.87328	0.0105623	0.00433892	0.863146	0.0118697	0.753197	0.0393806	0.919834	0.0156765	0.0436868	0.166638	0.988083	-0.010134	1	-0.176772	0.984453
At2g36530	-0.363553	5.79492e-05	-0.0687015	0.413143	0.39837	1.37811e-05	0.141408	4.41679e-07	0.00284527	-0.305368	0.0005637	-0.596072	2.30122e-09	-0.233522	0.00701048	0.152149	0.98987	0.0365634	0.996195	0.232519	0.370506	-0.130032	0.877688	-0.467071	0.00284527	0.236667	0.350869	0.000542761	0.16482	0.727353	0.703738	2.73656e-06	0.994442	3.27598e-10	2.50022e-05	0.290704	0.152149	-0.0718468	0.98987	-0.362551	0.0365634
At2g36570	-0.31651	0.187449	0.392564	0.0631328	0.104291	0.570027	0.23218	0.714876	0.893156	-0.218776	0.238006	-0.0418994	0.772367	0.177368	0.200343	0.971232	0.511915	0.872211	0.999421	-0.274611	0.91411	-0.493878	0.466305	0.288273	0.893156	0.61134	0.249428	0.513044	0.215196	0.947571	0.323067	0.803967	0.146191	0.987563	0.999478	-0.176876	0.971232	-0.396143	0.511915	-0.219267	0.872211
At2g36910	-0.10415	0.538486	-1.44867	1.03237e-11	-1.57523	6.66593e-13	8.88984e-06	1.2678e-06	0.994613	-0.67202	0.000197685	-0.432637	0.0129113	-0.398684	0.0214048	0.913914	0.858523	0.999991	0.179208	0.328487	0.738236	0.294534	0.816277	0.126559	0.994613	-0.776652	0.0222665	0.00107216	-1.04999	0.000670712	-0.903211	0.00478728	-1.14259	0.000179927	0.000109786	-0.239384	0.913914	-0.273337	0.858523	-0.033953	0.999991
At2g37050	-0.292063	0.170427	-1.26503	9.16096e-09	-0.754971	5.62741e-05	0.0101913	0.505277	0.250383	-0.101347	0.62953	0.301596	0.0127813	-0.170663	0.144471	0.542634	0.999681	0.0639008	0.986118	-0.593659	0.15499	-0.121399	0.9953	-0.510054	0.250383	-1.16368	0.00150521	1.04959e-07	-1.09436	6.78847e-05	-0.653624	0.160704	-1.05657	0.000115603	0.0597961	-0.402943	0.542634	0.069316	0.999681	0.472259	0.0639008
At2g37110	0.232032	0.0288061	1.08867	1.03252e-14	1.42938	2.14069e-19	4.09474e-06	7.50517e-10	0.199356	0.785879	4.25213e-10	0.224133	0.034449	0.180024	0.0870772	0.00412099	0.00159702	0.999644	0.00486072	0.00789916	1	0.0520077	0.999206	-0.340706	0.199356	0.302795	0.316801	3.35959e-06	0.90865	1.10622e-06	0.643501	0.000689211	1.20525	6.21932e-10	2.3189e-10	0.561746	0.00412099	0.605855	0.00159702	0.0441086	0.999644
At2g37170	-0.7208	7.72541e-05	-0.615045	0.000590319	-1.94804	3.11496e-16	0.997705	5.32046e-05	1.08704e-05	0.842447	6.38645e-06	1.27102	5.36789e-10	0.129733	0.444576	0.474997	0.0455419	0.000187225	3.11309e-07	-1.99182	4.2675e-10	-0.850533	0.00938774	1.333	1.08704e-05	-1.45749	1.61048e-06	2.03682e-09	-0.744777	0.032202	-2.79049	4.10982e-11	-3.21907	4.10956e-11	1.43414e-10	-0.428577	0.474997	0.712714	0.0455419	1.14129	0.000187225
At2g37220	-0.388528	0.0346336	-3.04622	2.50652e-23	-2.4407	4.23067e-19	4.12803e-11	1.07242e-09	0.178565	-0.900138	5.94212e-06	-0.868654	1.10392e-05	-0.570345	0.00242827	0.999996	0.783249	0.845902	0.345888	0.480126	0.416961	0.181818	0.979029	-0.605526	0.178565	-2.14608	3.03478e-10	2.07255e-10	-2.47588	4.34295e-11	-1.54056	1.87398e-06	-1.57204	1.18559e-06	1.49086e-08	-0.031484	0.999996	-0.329792	0.783249	-0.298308	0.845902
At2g37250	-0.151835	0.322651	-0.317445	0.0416897	0.0110488	0.94236	0.971387	0.973372	0.648581	0.036774	0.809872	-0.0296384	0.846234	0.0269883	0.866952	0.999603	1	0.999841	0.950401	-0.122197	0.992679	-0.178823	0.964588	-0.328494	0.648581	-0.354219	0.572037	0.762621	-0.344434	0.628643	-0.0257252	0.999996	0.0406872	0.999964	1	0.0664124	0.999603	0.00978577	1	-0.0566266	0.999841
At2g37710	0.360023	0.00224961	-0.437205	0.000272064	-0.476946	8.51664e-05	8.36035e-05	3.45364e-05	0.999858	-0.672097	1.77855e-07	-0.517302	2.51183e-05	-0.118857	0.294289	0.923794	0.0119857	0.139189	3.87544e-07	0.877325	1.38856e-05	0.47888	0.0426905	0.0397406	0.999858	0.234892	0.678225	0.99579	-0.318348	0.352638	0.195151	0.820465	0.0403565	0.999847	0.230055	-0.154795	0.923794	-0.55324	0.0119857	-0.398445	0.139189
At2g37970	0.496795	0.00788071	2.06249	4.45241e-16	2.30107	5.77135e-18	1.42923e-06	4.39402e-08	0.934985	0.69076	0.000327907	0.88963	7.8635e-06	0.695439	0.000301749	0.969567	1	0.97254	0.972679	-0.392836	0.638487	-0.198644	0.969716	-0.238582	0.934985	1.37173	2.29019e-05	0.000350034	1.36705	2.44594e-05	1.61031	7.47903e-07	1.41144	1.30695e-05	8.00552e-07	-0.19887	0.969567	-0.00467874	1	0.194191	0.97254
At2g38240	-0.229064	0.278498	2.56137	3.3223e-17	4.24816	6.06606e-27	4.88977e-11	4.10956e-11	7.43241e-06	2.67261	5.96857e-18	2.2845	2.78775e-15	0.675137	0.0021306	0.777427	1.54547e-07	1.91323e-05	4.31227e-11	-2.51356	2.77066e-10	-0.904201	0.0386974	-1.6868	7.43241e-06	-0.111241	0.998967	0.935424	1.88623	6.24766e-07	1.57556	2.88003e-05	1.96366	2.36443e-07	4.10963e-11	0.388106	0.777427	1.99747	1.54547e-07	1.60936	1.91323e-05
At2g38400	-0.0810359	0.567425	-0.0461516	0.744414	0.527421	0.000439922	0.999976	0.0387718	0.0601167	0.241827	0.091703	0.378899	0.00947994	0.0775137	0.584336	0.982533	0.961603	0.657459	0.588629	-0.459935	0.208316	-0.15855	0.967012	-0.573572	0.0601167	-0.287978	0.699232	0.28584	-0.123665	0.989011	0.285594	0.706514	0.148522	0.975124	0.228926	-0.137072	0.982533	0.164313	0.961603	0.301385	0.657459
At2g38470	0.848113	5.16437e-06	2.94809	1.98739e-23	2.42023	7.77867e-19	1.41325e-10	4.95161e-07	0.264016	0.808319	1.18377e-05	-0.431022	0.0246592	-0.0963529	0.565371	0.000114703	0.0043502	0.761565	0.99998	1.27914	6.63181e-05	0.944466	0.00259188	0.527867	0.264016	2.13977	1.0456e-10	5.92495e-11	3.04445	5.92495e-11	1.61191	2.72947e-07	2.85125	5.9291e-11	5.97413e-11	1.23934	0.000114703	0.904672	0.0043502	-0.334669	0.761565
At2g38540	-0.0897083	0.466462	-1.70483	1.57073e-19	-1.93633	6.12936e-22	5.19877e-11	4.11901e-11	0.762499	-0.242603	0.052408	0.0488861	0.690965	0.270987	0.0309592	0.547323	0.0481978	0.792338	0.948776	-0.138594	0.966078	-0.360695	0.310297	0.231503	0.762499	-1.46223	3.15304e-10	4.17173e-11	-1.97582	4.11027e-11	-1.69373	4.32263e-11	-1.98522	4.11016e-11	4.10956e-11	-0.291489	0.547323	-0.51359	0.0481978	-0.222101	0.792338
At2g38860	0.565993	0.000116869	1.61815	1.0964e-16	1.92519	8.74083e-20	1.7644e-05	4.96522e-08	0.606193	0.503552	0.00051261	0.0264068	0.847032	0.10987	0.423504	0.149382	0.332235	0.997958	0.999497	0.539586	0.0726817	0.456123	0.186142	-0.307041	0.606193	1.1146	5.45533e-06	5.97202e-10	1.50828	2.81294e-09	1.42164	1.48441e-08	1.89879	4.27933e-11	4.91129e-11	0.477145	0.149382	0.393682	0.332235	-0.0834627	0.997958
At2g39710	-0.356799	0.0545898	-2.02267	1.31218e-15	-1.45315	9.78609e-11	4.11652e-07	0.00107669	0.246793	-1.07669	2.21522e-07	-0.6024	0.0016309	-0.133638	0.464966	0.445411	0.00695256	0.458649	0.072253	0.245601	0.929502	-0.223161	0.952266	-0.569521	0.246793	-0.945978	0.00672053	1.37511e-05	-1.88903	1.61848e-08	-0.376456	0.686938	-0.850746	0.0194971	5.5801e-05	-0.474289	0.445411	-0.943051	0.00695256	-0.468762	0.458649
At2g39730	-0.266482	0.115019	-2.53811	3.14973e-21	-2.9834	2.10212e-24	4.45625e-11	4.11002e-11	0.417657	-0.788276	1.60603e-05	-0.685459	0.000130837	-0.661215	0.000210766	0.99787	0.994217	0.999998	0.246682	0.418977	0.48636	0.394733	0.552035	0.445291	0.417657	-1.74983	1.19278e-08	2.37602e-09	-1.87689	1.63351e-09	-2.19512	5.22621e-11	-2.29794	4.34195e-11	4.27048e-11	-0.102817	0.99787	-0.127061	0.994217	-0.0242438	0.999998
At2g39900	-0.217849	0.0285957	-1.77295	1.39498e-24	-0.768533	6.29411e-10	6.26476e-11	0.00337068	3.95662e-08	-0.609677	6.05188e-08	-0.59014	1.27177e-07	-0.222199	0.0256983	0.999991	0.0680034	0.0947719	0.0630105	0.372291	0.0881554	0.00435012	1	-1.00442	3.95662e-08	-1.16328	3.32287e-10	2.23117e-10	-1.55075	6.2649e-11	-0.158855	0.866923	-0.178393	0.800595	0.00370765	-0.0195377	0.999991	-0.387479	0.0680034	-0.367941	0.0947719
At2g40000	0.697531	0.000316703	2.23414	2.52115e-17	1.46948	6.62803e-11	2.53663e-06	0.043319	0.0465498	0.61612	0.00127718	-0.154697	0.397174	0.350884	0.0581315	0.0438086	0.904079	0.37133	0.999544	0.852228	0.0188657	0.346647	0.754588	0.764659	0.0465498	1.61802	7.8643e-07	5.27287e-11	1.88326	1.67278e-08	0.853363	0.0186361	1.62418	7.19509e-07	0.000789318	0.770817	0.0438086	0.265236	0.904079	-0.505581	0.37133
At2g40390	-0.43656	0.00180279	-1.82686	3.5067e-18	-1.09285	4.85486e-11	3.14046e-08	0.0118301	0.00474885	-0.543964	0.000144899	-0.695075	2.91013e-06	-0.495777	0.000464035	0.965475	0.99984	0.894451	0.992461	0.258515	0.740805	0.059217	0.99956	-0.734009	0.00474885	-1.2829	2.45116e-07	4.31918e-06	-1.33108	9.75182e-08	-0.548886	0.0544621	-0.397776	0.294262	0.0282417	0.151111	0.965475	-0.0481873	0.99984	-0.199298	0.894451
At2g41100	0.468898	0.000444007	1.00004	1.42914e-11	1.18238	1.15188e-14	0.0552225	0.00270224	0.926417	-0.225783	0.0840716	-0.875476	6.56648e-10	-0.680918	7.09315e-07	0.00736326	0.137577	0.895249	0.00323912	1.34437	0	1.14982	9.84358e-08	-0.182344	0.926417	1.22582	1.89982e-08	0	1.68096	0	1.40817	0	2.05786	0	0	0.649693	0.00736326	0.455134	0.137577	-0.194559	0.895249
At2g41120	0.321778	0.00192674	0.700072	2.89407e-09	0.812611	4.12847e-11	0.0896136	0.010949	0.965132	0.340484	0.00109402	-0.0986475	0.321923	-0.216108	0.0328618	0.0305172	0.00264281	0.958213	0.999994	0.420425	0.0431884	0.537886	0.00400692	-0.112539	0.965132	0.359588	0.120819	6.83258e-06	0.91618	3.0763e-07	0.472127	0.0160308	0.911259	3.50705e-07	1.52561e-08	0.439131	0.0305172	0.556592	0.00264281	0.117461	0.958213
At2g41420	0.103091	0.33719	0.650013	1.3008e-07	0.169959	0.13582	0.00797118	0.997971	0.0345225	0.450981	9.26374e-05	0.307524	0.00561371	0.0668575	0.553776	0.930359	0.147746	0.630152	0.208087	-0.204433	0.751132	0.0362336	0.999897	0.480055	0.0345225	0.199033	0.771379	0.222582	0.583156	0.00530246	-0.281022	0.463898	-0.137565	0.947333	0.986463	0.143457	0.930359	0.384123	0.147746	0.240666	0.630152
At2g41430	0.319887	0.0249923	-0.50145	0.000661561	-0.210852	0.134389	0.00140829	0.0907819	0.67749	0.049447	0.722918	-0.207692	0.140202	-0.398133	0.00585292	0.777946	0.219582	0.92522	0.739532	0.527579	0.0941733	0.71802	0.00721547	-0.290598	0.67749	-0.550897	0.0714569	0.667447	-0.103317	0.994861	-0.260299	0.769036	-0.0031596	1	0.930029	0.257139	0.777946	0.44758	0.219582	0.190441	0.92522
At2g41820	0.15735	0.649731	1.22085	0.000345045	0.628903	0.0777675	0.211822	0.922199	0.778829	0.181567	0.545739	-0.204776	0.337858	-0.0638968	0.736116	0.89119	0.980354	0.995707	1	0.362126	0.942572	0.221247	0.992383	0.591947	0.778829	1.03928	0.167593	0.00673197	1.28475	0.0128201	0.447336	0.91785	0.833679	0.330015	0.498509	0.386343	0.89119	0.245464	0.980354	-0.140879	0.995707
At2g42200	-0.466887	0.00132528	-0.739524	0.000126122	-1.00757	4.57654e-06	0.820647	0.217782	0.905267	-0.105658	0.490652	-0.142659	0.299812	-0.0810377	0.554189	0.999971	0.999996	0.999516	0.494114	-0.324228	0.547783	-0.38585	0.355204	0.268041	0.905267	-0.633866	0.0897752	0.0984256	-0.658486	0.0519083	-0.901907	0.00793611	-0.864906	0.00809159	0.00380934	0.0370014	0.999971	-0.0246201	0.999996	-0.0616215	0.999516
At2g42290	-0.153764	0.420336	0.502917	0.0137597	0.161949	0.396432	0.174355	0.83507	0.787658	0.184724	0.334661	0.00278556	0.983398	0.407926	0.00110617	0.96545	0.901319	0.210699	0.792539	-0.15655	0.981914	-0.56169	0.141017	0.340968	0.787658	0.318193	0.830654	0.286407	0.0949912	0.997611	-0.0227749	0.999999	0.159164	0.980551	0.859682	0.181939	0.96545	-0.223202	0.901319	-0.40514	0.210699
At2g42530	-0.320391	0.190807	-1.59507	1.86631e-08	-0.902973	0.000455464	0.00589958	0.535597	0.342869	-0.0773505	0.750318	-0.472157	0.0560841	-0.279806	0.252361	0.856049	0.991163	0.99302	0.979863	0.151767	0.997709	-0.0405851	0.999997	-0.692094	0.342869	-1.51772	0.000618049	0.0211368	-1.31526	0.00411453	-0.825623	0.169701	-0.430816	0.805142	0.460636	0.394807	0.856049	0.202455	0.991163	-0.192352	0.99302
At2g42540	-0.206773	0.18147	-1.38054	7.08692e-15	-0.433496	0.00569336	5.56755e-06	0.902477	0.000415564	0.679412	3.55817e-05	0.21531	0.164243	-0.0743895	0.629526	0.291522	0.0109627	0.766653	0.00143402	-0.422083	0.383165	-0.132384	0.990216	-0.947041	0.000415564	-2.05995	0	0	-1.30615	3.49755e-07	-1.11291	2.48383e-05	-0.648805	0.0398622	0.566731	0.464102	0.291522	0.753801	0.0109627	0.289699	0.766653
At2g42600	-0.0578149	0.616937	-0.852646	8.57784e-10	-1.36467	1.10539e-16	0.000132525	1.29889e-09	0.0302047	-0.329361	0.00591193	-0.0088749	0.938727	-0.150779	0.195046	0.371501	0.879699	0.9513	0.5565	-0.04894	0.999649	0.0929639	0.992452	0.512023	0.0302047	-0.523285	0.0251063	4.61188e-05	-0.701867	0.000915233	-1.03531	6.33451e-07	-1.35579	4.53846e-10	1.06053e-08	-0.320486	0.371501	-0.178582	0.879699	0.141904	0.9513
At2g42880	-0.45322	0.000155072	-0.594208	1.45403e-05	-1.18295	1.12758e-14	0.957201	0.000324596	0.0106582	-0.283557	0.0136557	0.00136022	0.990276	-0.3054	0.00818748	0.46607	0.999992	0.382852	0.887063	-0.45458	0.0586047	-0.14782	0.933827	0.588743	0.0106582	-0.310651	0.43497	0.00947015	-0.288808	0.516634	-0.899394	7.51904e-06	-1.18431	1.02206e-08	1.23615e-05	-0.284917	0.46607	0.0218429	0.999992	0.30676	0.382852
At2g42890	-0.0622376	0.67084	0.856556	2.64276e-07	0.915093	5.97634e-08	0.000572315	0.000219026	0.999735	0.301728	0.0430856	0.586933	0.000176067	0.349442	0.0199075	0.735852	0.999903	0.856652	0.49506	-0.649171	0.0301123	-0.41168	0.356538	-0.0585376	0.999735	0.554828	0.0931683	0.778807	0.507114	0.153925	0.613365	0.0471507	0.32816	0.606473	0.0825708	-0.285205	0.735852	-0.0477138	0.999903	0.237491	0.856652
At2g43010	-0.162609	0.0845013	-1.19796	3.41972e-18	-1.55327	4.36095e-23	2.06951e-09	4.1207e-11	0.0886442	-0.0901907	0.334012	-0.56935	9.66302e-08	-0.338776	0.000571451	0.00716591	0.41344	0.498167	0.993521	0.406741	0.0337376	0.176166	0.757981	0.355317	0.0886442	-1.10777	3.0281e-10	0.000178781	-0.859181	3.06306e-07	-1.46308	4.11119e-11	-0.983925	8.79957e-09	5.44098e-11	0.479159	0.00716591	0.248585	0.41344	-0.230574	0.498167
At2g43160	-0.000433196	0.996651	1.15447	9.39477e-16	0.593292	3.90861e-07	1.81613e-09	0.00193974	0.00391065	0.238943	0.0238202	0.200241	0.0564992	-0.0884547	0.393072	0.999808	0.231273	0.363109	0.571556	-0.200674	0.737934	0.0880215	0.990176	0.561175	0.00391065	0.915524	8.19179e-07	3.05e-07	1.24292	2.30221e-10	0.354349	0.161427	0.393051	0.0907691	0.000262419	0.0387028	0.999808	0.327398	0.231273	0.288695	0.363109
At2g43510	0.12243	0.530847	1.21008	7.15728e-08	3.13843	2.37747e-22	0.00286643	4.11275e-11	5.54431e-08	0.976663	5.72428e-06	1.50648	2.39461e-10	1.87543	2.27265e-13	0.395539	0.0216618	0.759246	0.033424	-1.38405	7.81418e-05	-1.753	5.9719e-07	-1.92835	5.54431e-08	0.233419	0.956376	0.887266	-0.665348	0.166356	2.16177	2.3687e-09	1.63195	3.03731e-06	0.000357174	-0.52982	0.395539	-0.898767	0.0216618	-0.368947	0.759246
At2g43520	-0.0297812	0.867395	0.618979	0.00172333	1.42021	6.34213e-10	0.138615	1.14262e-05	0.0421933	1.00808	1.82624e-06	0.742749	0.000112509	0.575421	0.00209221	0.905971	0.55229	0.984801	0.00247978	-0.772531	0.037199	-0.605202	0.171663	-0.801233	0.0421933	-0.389102	0.68396	0.996664	0.0435573	0.99998	0.41213	0.629286	0.677462	0.109153	0.0220702	0.265331	0.905971	0.432659	0.55229	0.167328	0.984801
At2g43570	0.0367816	0.873983	3.13603	9.25787e-22	3.80631	3.80649e-25	1.33351e-11	1.22244e-11	0.105398	0.861992	0.000207458	0.968175	1.52276e-05	-0.0911852	0.612195	0.999115	0.015692	0.00345563	0.111874	-0.931394	0.0413343	0.127967	0.997806	-0.670276	0.105398	2.27404	2.90527e-09	3.76848e-09	3.22722	1.22251e-11	2.94432	1.35111e-11	2.83813	1.34517e-11	1.22231e-11	-0.106183	0.999115	0.953177	0.015692	1.05936	0.00345563
At2g43620	0.940463	6.29275e-07	0.629949	0.00038685	0.800377	1.26633e-05	0.772153	0.990875	0.977979	0.189361	0.284655	0.301216	0.0756038	0.207136	0.218147	0.997189	1	0.998601	0.0337916	0.639247	0.0881162	0.733327	0.032955	-0.170428	0.977979	0.440588	0.459343	0.727666	0.422813	0.475262	0.611016	0.133832	0.499161	0.291238	0.135624	-0.111855	0.997189	-0.0177746	1	0.0940801	0.998601
At2g43820	0.402944	0.0629877	3.19168	1.09186e-22	2.95386	3.18069e-21	9.87225e-11	1.54097e-10	0.948079	0.0343505	0.857002	0.440496	0.0241718	0.43889	0.024668	0.656992	0.660752	1	0.786149	-0.0375517	0.999994	-0.0359466	0.999995	0.237826	0.948079	3.15733	9.56561e-11	9.62882e-11	2.75279	9.62753e-11	2.91951	9.57269e-11	2.51336	1.09614e-10	1.09323e-10	-0.406145	0.656992	-0.40454	0.660752	0.00160514	1
At2g44350	-0.243395	0.00995749	-0.230292	0.0144315	0.171095	0.0803359	0.999998	0.0318079	0.0410948	-0.323863	0.000799074	-0.140985	0.127436	-0.0378609	0.679189	0.71465	0.245469	0.966108	0.988666	-0.102411	0.967098	-0.205534	0.604532	-0.401386	0.0410948	0.0935719	0.977753	0.981895	-0.192431	0.669135	0.494958	0.00571702	0.312079	0.189501	0.615245	-0.182879	0.71465	-0.286003	0.245469	-0.103124	0.966108
At2g44490	0.111085	0.465473	-1.01968	1.05897e-08	-0.739152	9.41221e-06	3.24422e-05	0.00272737	0.776845	-0.639532	9.03834e-05	-0.294146	0.0568128	-0.218665	0.153689	0.591775	0.373054	0.999236	0.0111071	0.405231	0.415634	0.32975	0.638619	-0.280525	0.776845	-0.380145	0.487704	0.0155133	-0.801013	0.00553858	-0.0996203	0.997106	-0.445006	0.31185	0.162537	-0.345386	0.591775	-0.420867	0.373054	-0.0754814	0.999236
At2g44870	0.0111703	0.927334	-0.1328	0.280852	-0.388859	0.00237231	0.959582	0.203971	0.674972	0.201699	0.103834	-0.0432855	0.72393	0.126512	0.304018	0.714315	0.997892	0.92081	0.877157	0.0544558	0.999556	-0.115342	0.984606	0.256059	0.674972	-0.334499	0.389757	0.99519	-0.259312	0.663178	-0.590557	0.0142353	-0.345573	0.353407	0.0458258	0.244984	0.714315	0.0751866	0.997892	-0.169797	0.92081
At2g45180	-0.447672	0.0349765	-4.9217	2.76251e-30	-3.11009	6.12031e-21	4.10956e-11	6.71397e-11	1.23611e-06	-1.00733	1.02328e-05	-0.531372	0.0130435	-0.452038	0.0333079	0.585263	0.414945	0.99979	0.406104	0.0836995	0.999727	0.00436561	1	-1.81161	1.23611e-06	-3.91437	4.10956e-11	4.10956e-11	-4.46966	4.10956e-11	-2.10276	3.06176e-08	-2.57872	1.14965e-10	6.85902e-11	-0.47596	0.585263	-0.555294	0.414945	-0.0793339	0.99979
At2g45220	-0.15051	0.876936	3.50983	8.92839e-14	4.43036	7.46693e-17	0.0106221	0.000803476	0.293558	0.111459	0.797681	0.605945	0.105184	1.19713	0.000366579	0.95016	0.333178	0.812963	0.999861	-0.756455	0.97647	-1.34764	0.766047	-0.920532	0.293558	3.39837	2.37793e-06	6.45231e-06	2.31269	6.47266e-05	4.3189	1.2517e-08	3.82441	1.82024e-08	9.29989e-08	-0.494486	0.95016	-1.08568	0.333178	-0.59119	0.812963
At2g45340	-0.0553238	0.695753	-0.680621	4.78073e-06	-0.171882	0.25332	0.0264465	0.992947	0.141496	-0.247925	0.0738698	0.296175	0.029073	0.332947	0.0144347	0.0593484	0.0355302	0.999961	0.923875	-0.351498	0.465487	-0.388271	0.351302	-0.508739	0.141496	-0.432696	0.24762	3.04971e-05	-1.01357	1.37592e-05	0.076043	0.999016	-0.468057	0.190975	0.129263	-0.5441	0.0593484	-0.580872	0.0355302	-0.0367726	0.999961
At2g45530	0.115588	0.546499	0.148584	0.411792	0.460365	0.0284616	0.999995	0.815813	0.857645	-0.174034	0.396663	0.275312	0.112639	0.259388	0.13439	0.542372	0.58073	1	0.901741	-0.159724	0.988499	-0.1438	0.992891	-0.311781	0.857645	0.322618	0.839373	0.995421	-0.110804	0.997571	0.634399	0.255367	0.185053	0.98125	0.973079	-0.449347	0.542372	-0.433422	0.58073	0.0159247	1
At2g45570	0.0926791	0.520449	2.12421	2.54647e-20	2.82986	8.71712e-25	9.70428e-11	9.56525e-11	0.0159774	-0.119751	0.406954	0.0131654	0.927119	0.35599	0.0221791	0.985863	0.218316	0.571866	0.89895	0.0795137	0.998724	-0.263311	0.802189	-0.705656	0.0159774	2.24396	9.5691e-11	9.60119e-11	1.76822	4.09287e-10	2.94961	9.56525e-11	2.8167	9.56525e-11	9.56594e-11	-0.132916	0.985863	-0.475741	0.218316	-0.342825	0.571866
At2g45810	-0.554273	0.00815027	-0.871988	0.000254205	-1.22562	2.09184e-09	0.890172	0.118736	0.786576	-0.81617	3.95636e-06	-0.433405	0.00760972	-0.380139	0.0181664	0.509318	0.364173	0.999875	0.903402	-0.120868	0.996707	-0.174134	0.982343	0.353632	0.786576	-0.0558176	0.999942	0.580901	-0.491849	0.455962	-0.409449	0.464528	-0.792214	0.012248	0.00628552	-0.382765	0.509318	-0.436032	0.364173	-0.0532667	0.999875
At2g46150	0.103031	0.458565	-0.0272273	0.862488	-0.0878775	0.526942	0.98864	0.922476	0.999702	0.247766	0.064161	0.102034	0.439197	0.258728	0.0536119	0.96835	1	0.956966	0.972651	0.00099709	1	-0.155697	0.962612	0.0606501	0.999702	-0.274993	0.756505	0.987858	-0.285955	0.725289	-0.335643	0.496682	-0.189912	0.916027	0.460746	0.145731	0.96835	-0.0109624	1	-0.156694	0.956966
At2g46220	-0.189493	0.158613	-1.48096	1.16933e-15	-1.85564	1.30682e-19	9.20701e-08	9.68159e-11	0.356546	-0.6334	1.39757e-05	-0.790446	1.95431e-07	-0.633197	1.40507e-05	0.959032	1	0.958809	0.185959	0.600953	0.0260819	0.443704	0.186354	0.374685	0.356546	-0.847557	0.000467687	0.00672205	-0.84776	0.000465992	-1.22224	3.63897e-07	-1.0652	7.93783e-06	3.62436e-07	0.157046	0.959032	-0.000203019	1	-0.157249	0.958809
At2g46400	0.228264	0.340725	1.63771	9.38677e-09	1.01766	0.000171206	0.00148954	0.217798	0.476041	1.08105	3.47392e-05	0.37484	0.226887	0.387653	0.10869	0.461125	0.321439	1	0.132091	-0.146577	0.998928	-0.159389	0.996817	0.620052	0.476041	0.55666	0.564619	0.02348	1.25006	0.00633645	-0.0633923	0.999969	0.642816	0.586059	0.458179	0.706208	0.461125	0.693396	0.321439	-0.0128124	1
At2g46650	0.0741786	0.550093	-1.0456	1.68787e-11	-0.468772	0.000368785	5.28283e-07	0.0333759	0.0198145	1.13556	1.17375e-12	0.520704	9.35666e-05	0.594796	1.19869e-05	0.0107094	0.0344862	0.998141	1.82062e-06	-0.446525	0.125301	-0.520617	0.046365	-0.576828	0.0198145	-2.18116	4.10958e-11	8.10142e-11	-1.6404	4.96567e-11	-1.60433	5.91722e-11	-0.989476	8.22209e-06	1.73851e-06	0.614856	0.0107094	0.540764	0.0344862	-0.0740917	0.998141
At2g46750	-0.198555	0.429029	-0.591025	0.0127075	-0.448187	0.0498169	0.825911	0.969024	0.996425	0.802155	0.00448261	0.271081	0.218685	0.299699	0.132819	0.586555	0.596875	0.999998	0.0901627	-0.469636	0.698851	-0.498253	0.604989	-0.142838	0.996425	-1.39318	0.00544651	0.0927056	-0.890724	0.0572923	-1.25034	0.0134363	-0.719268	0.21178	0.143926	0.531074	0.586555	0.502457	0.596875	-0.0286172	0.999998
At2g46820	-0.281918	0.0487746	-1.91239	3.50595e-19	-2.93081	1.31417e-27	6.32879e-10	4.10956e-11	5.34931e-05	-0.874016	6.74659e-08	-0.877483	6.15315e-08	-0.747714	1.85217e-06	1	0.987506	0.985883	0.0452634	0.595565	0.0432974	0.465796	0.190569	1.01842	5.34931e-05	-1.03837	3.74176e-05	3.9822e-05	-1.16467	3.72675e-06	-2.05679	4.13424e-11	-2.05333	4.13583e-11	4.11222e-11	0.00346732	1	-0.126302	0.987506	-0.12977	0.985883
At2g47130	0.378839	0.00214215	0.675995	4.36848e-06	0.493602	0.000431477	0.540488	0.985886	0.919518	-0.285804	0.0180659	-0.648284	9.02552e-06	-0.162616	0.170059	0.32	0.974929	0.0794627	0.00261828	1.02712	5.80864e-06	0.541455	0.0224587	0.182394	0.919518	0.961799	2.11515e-05	5.88147e-08	0.838611	0.000228447	0.779406	0.000688768	1.14189	1.89311e-06	0.00603393	0.36248	0.32	-0.123188	0.974929	-0.485669	0.0794627
At2g47400	-0.396066	0.018666	-2.71061	7.29153e-23	-1.99339	3.71516e-17	4.20343e-11	8.31382e-08	0.0339899	-0.753016	2.49569e-05	-1.10007	1.10351e-08	-0.72519	4.47282e-05	0.663994	0.999996	0.587176	0.636907	0.704	0.0394228	0.329124	0.711795	-0.717226	0.0339899	-1.9576	2.92896e-10	6.71548e-08	-1.98542	2.02752e-10	-1.24037	2.43856e-05	-0.893322	0.00384035	1.58235e-05	0.347049	0.663994	-0.0278262	0.999996	-0.374875	0.587176
At2g47620	-0.578233	0.113629	-0.803515	0.0142514	-0.277453	0.439206	0.996402	0.989939	0.866133	-0.192264	0.44831	-0.126523	0.58889	-0.0470278	0.819404	0.999958	0.99739	0.999825	0.944957	-0.45171	0.888709	-0.531206	0.780971	-0.526062	0.866133	-0.611251	0.637905	0.50367	-0.756487	0.339094	-0.0851886	0.999954	-0.15093	0.999137	0.99248	-0.0657413	0.999958	-0.145236	0.99739	-0.0794952	0.999825
At2g47730	0.063173	0.617386	2.85805	2.54121e-29	0.311778	0.0162965	4.10956e-11	0.727894	4.10956e-11	-0.0450999	0.721209	-0.406723	0.00207882	-0.537712	7.77948e-05	0.337358	0.0780302	0.976406	0.989941	0.469896	0.104494	0.600885	0.0161967	2.54628	4.10956e-11	2.90315	4.10956e-11	4.10956e-11	3.39577	4.10956e-11	0.356878	0.35189	0.718501	0.00223968	0.000195809	0.361623	0.337358	0.492612	0.0780302	0.13099	0.976406
At3g01290	0.471708	0.00317242	1.79549	1.66848e-14	1.82315	1.51284e-16	5.98976e-06	1.05724e-06	0.999996	-0.401465	0.0111031	-0.483947	0.00252151	-0.404071	0.0106211	0.998873	1	0.999035	0.00225134	0.955655	0.000658349	0.875779	0.00216755	-0.0276572	0.999996	2.19695	1.01687e-10	9.73681e-11	2.19956	1.01451e-10	2.22461	9.61642e-11	2.30709	9.57907e-11	9.61433e-11	0.0824818	0.998873	0.00260554	1	-0.0798763	0.999035
At3g01420	0.132621	0.786363	-1.30567	0.0108063	2.5885	4.87173e-10	0.313052	0.00174305	9.30632e-07	0.0315702	0.936987	0.19003	0.560929	0.410044	0.213496	0.999586	0.97555	0.996567	0.999983	-0.0574093	0.999999	-0.277423	0.996739	-3.89417	9.30632e-07	-1.33724	0.294035	0.133268	-1.71571	0.0587454	2.55693	0.000152821	2.39847	6.62219e-05	0.000292568	-0.15846	0.999586	-0.378474	0.97555	-0.220014	0.996567
At3g01490	-0.103251	0.449989	-1.31021	4.02105e-10	-1.1695	6.71658e-10	1.40341e-05	5.00128e-05	0.980271	-0.29258	0.0122765	-0.431352	0.00158895	-0.297343	0.0528579	0.959091	1	0.981551	0.883214	0.328101	0.490091	0.194092	0.924278	-0.140707	0.980271	-1.01763	6.07275e-05	0.000984082	-1.01287	0.000417504	-0.876924	0.000244128	-0.738153	0.00419237	0.00163968	0.138772	0.959091	0.0047632	1	-0.134009	0.981551
At3g01540	-0.293252	0.00378933	1.40461	2.94166e-20	0.624697	3.25525e-08	4.10958e-11	1.87564e-07	7.68902e-06	-0.0955864	0.328344	-0.0969406	0.321599	-0.34358	0.000818542	1	0.468407	0.474567	0.701371	-0.196311	0.707373	0.0503279	0.999077	0.779917	7.68902e-06	1.5002	4.11324e-11	4.11312e-11	1.74819	4.10956e-11	0.720284	3.6766e-05	0.721638	3.54965e-05	4.77345e-08	0.00135423	1	0.247994	0.468407	0.246639	0.474567
At3g02090	-0.127265	0.113704	-0.0159719	0.840843	0.188607	0.0207302	0.917813	0.0691201	0.457241	-0.252734	0.00234976	-0.22476	0.00635572	-0.138188	0.0865275	0.999859	0.908089	0.970859	0.870604	0.0974949	0.951809	0.0109231	0.999999	-0.204579	0.457241	0.236762	0.295196	0.434227	0.122216	0.882534	0.441341	0.00304893	0.413367	0.00653768	0.0545473	-0.0279737	0.999859	-0.114546	0.908089	-0.0865718	0.970859
At3g02360	0.388242	0.000637553	1.42372	1.13304e-18	0.528796	7.94612e-06	1.10956e-07	0.937431	3.44812e-06	0.471726	5.03135e-05	0.107131	0.321456	-0.136802	0.206785	0.171757	0.00239911	0.594981	0.993632	0.281111	0.439406	0.525044	0.0126174	0.894929	3.44812e-06	0.951999	8.60644e-07	1.53628e-10	1.56053	4.14391e-11	0.0570707	0.998953	0.421665	0.0754241	0.000709406	0.364595	0.171757	0.608528	0.00239911	0.243933	0.594981
At3g03470	-0.129978	0.290728	1.09354	3.72452e-12	0.811956	1.67559e-08	4.98417e-08	1.87485e-05	0.579702	0.346752	0.0062946	0.303166	0.0303181	0.583934	1.40341e-05	0.999888	0.740168	0.642392	0.0790476	-0.433144	0.185416	-0.713912	0.00166632	0.281585	0.579702	0.746788	0.000902066	0.000929991	0.509607	0.0499281	0.465203	0.0921971	0.50879	0.0759367	0.770456	0.0435866	0.999888	-0.237182	0.740168	-0.280768	0.642392
At3g03640	0.203582	0.103276	0.197597	0.113527	1.00958	9.71301e-11	1	0.000361694	0.000322993	0.0298839	0.819189	0.344027	0.00478998	0.128495	0.299778	0.474853	0.993566	0.796615	0.92454	-0.140445	0.960186	0.0750868	0.997945	-0.811978	0.000322993	0.167713	0.934369	0.952601	0.069102	0.99862	0.979691	2.18787e-05	0.665548	0.00340937	8.56119e-05	-0.314143	0.474853	-0.0986114	0.993566	0.215532	0.796615
At3g03940	-0.457521	0.0261846	-1.09754	3.81216e-08	-1.49714	1.1864e-06	0.137829	0.029799	0.760276	-0.590729	0.00114537	-0.0346379	0.83627	-0.00295203	0.983199	0.197536	0.0992476	0.99999	0.995137	-0.422883	0.578167	-0.454569	0.42768	0.399603	0.760276	-0.506808	0.252974	0.000613281	-1.09458	0.000113602	-0.906411	0.0540075	-1.4625	0.000397901	0.000146252	-0.556091	0.197536	-0.587777	0.0992476	-0.0316859	0.99999
At3g04120	0.182694	0.132121	0.482361	0.000172182	-0.459673	0.000318114	0.491124	0.00471315	1.17215e-05	-0.103322	0.391044	-0.271802	0.0269236	0.0296781	0.804791	0.916914	0.968579	0.484372	0.542588	0.454496	0.0940593	0.153016	0.94345	0.942035	1.17215e-05	0.585683	0.0126876	0.000568422	0.452683	0.0963741	-0.356352	0.298368	-0.187871	0.874416	0.0578047	0.16848	0.916914	-0.133	0.968579	-0.30148	0.484372
At3g04400	-0.0956387	0.472621	-0.894375	9.95677e-09	-1.18628	2.75604e-12	0.00106848	4.59274e-06	0.627113	-0.545465	0.000128772	-0.44409	0.00144232	-0.19481	0.146474	0.994115	0.428178	0.765474	0.172625	0.348452	0.435304	0.0991718	0.994688	0.291901	0.627113	-0.34891	0.433818	0.17178	-0.699565	0.00565612	-0.640811	0.0141739	-0.742186	0.00280853	3.11843e-05	-0.101375	0.994115	-0.350655	0.428178	-0.24928	0.765474
At3g04720	0.0314928	0.876488	1.10874	1.37403e-07	2.8554	3.77261e-21	0.0029214	1.29834e-11	9.55342e-08	0.0354012	0.871503	-0.0937384	0.600402	0.575193	0.00137212	0.997261	0.380206	0.0887289	1	0.125231	0.997072	-0.5437	0.321189	-1.74666	9.55342e-08	1.07334	0.00512262	0.00025823	0.533549	0.267842	2.82	1.58231e-11	2.94914	1.22392e-11	4.27519e-11	0.12914	0.997261	-0.539792	0.380206	-0.668932	0.0887289
At3g04790	-0.261236	0.0372298	-2.52499	2.71559e-27	-2.2866	3.01291e-25	4.10956e-11	4.10982e-11	0.739575	-0.898804	1.11687e-09	-0.751084	1.01149e-07	-0.432193	0.000848393	0.95558	0.0923078	0.447313	0.00666703	0.489848	0.0674349	0.170957	0.919679	-0.238394	0.739575	-1.62619	4.97179e-11	4.15061e-11	-2.0928	4.10962e-11	-1.3878	1.38375e-09	-1.53552	9.88938e-11	4.11761e-11	-0.14772	0.95558	-0.466611	0.0923078	-0.318891	0.447313
At3g04840	-0.216795	0.0821361	-0.53436	5.75983e-05	-0.714005	3.14287e-07	0.452799	0.0611477	0.902933	-0.787338	3.41916e-08	-0.699291	4.88488e-07	-0.192747	0.121118	0.995629	0.0138367	0.0535781	0.0203904	0.482496	0.0749424	-0.0240483	0.999992	0.179645	0.902933	0.252978	0.689557	0.930504	-0.341613	0.370534	0.0733329	0.998163	-0.0147142	0.999999	0.0432973	-0.0880471	0.995629	-0.594591	0.0138367	-0.506544	0.0535781
At3g05090	-0.171703	0.0932411	-0.216324	0.0474458	0.24177	0.01973	0.999623	0.0565691	0.0327383	-0.207545	0.0438195	0.194496	0.0463448	-0.00626851	0.947743	0.0575314	0.693179	0.670897	0.999851	-0.366199	0.104838	-0.165434	0.836348	-0.458094	0.0327383	-0.00877861	1	0.061794	-0.210055	0.683436	0.449315	0.029929	0.0472741	0.999343	0.478911	-0.402041	0.0575314	-0.201276	0.693179	0.200764	0.670897
At3g05165	-0.382015	0.00180752	0.269512	0.0243938	-0.305453	0.0112563	0.00290071	0.997133	0.011723	0.217565	0.066984	1.01403	7.08586e-12	0.376647	0.00207004	0.000158376	0.926456	0.00378705	0.00757974	-1.39604	2.87641e-10	-0.758662	0.00034726	0.574964	0.011723	0.0519467	0.999558	0.000463857	-0.107135	0.986386	-0.523018	0.0280994	-1.31948	1.41739e-09	0.00161107	-0.796462	0.000158376	-0.159082	0.926456	0.637381	0.00378705
At3g05410	-0.421093	0.000876128	-3.00806	1.65815e-31	-1.49478	1.40117e-17	4.10956e-11	6.77321e-07	8.49883e-11	-0.634903	2.10043e-06	-0.505683	9.06346e-05	-0.673097	6.5906e-07	0.972274	0.999914	0.919013	0.80237	0.08459	0.995951	0.252005	0.671363	-1.51328	8.49883e-11	-2.37316	4.10956e-11	4.10956e-11	-2.33496	4.10956e-11	-0.859876	6.66875e-05	-0.989096	4.27613e-06	0.000146695	-0.12922	0.972274	0.0381946	0.999914	0.167415	0.919013
At3g05490	0.213734	0.250248	-0.385022	0.0861091	-0.363379	0.132144	0.309011	0.400225	1	-0.52761	0.0136053	0.0851629	0.679941	-0.400009	0.0346807	0.299916	0.997132	0.499038	0.0971075	0.128571	0.997027	0.613743	0.190986	-0.021643	1	0.142588	0.996788	0.624254	0.0149875	1	0.164231	0.994893	-0.448542	0.707615	0.999996	-0.612773	0.299916	-0.127601	0.997132	0.485172	0.499038
At3g05500	0.307522	0.000319298	1.85462	9.493e-30	0.934911	2.03545e-16	4.10956e-11	1.29103e-05	9.37637e-10	1.01311	8.30731e-18	0.436844	1.2186e-06	-0.0454364	0.572251	6.4764e-05	5.11166e-11	0.00109211	1.02933e-06	-0.129322	0.86084	0.352958	0.0326419	0.919707	9.37637e-10	0.841511	1.17714e-08	4.10958e-11	1.90005	4.10956e-11	-0.0781952	0.982161	0.498067	0.00069047	1.65248e-10	0.576262	6.4764e-05	1.05854	5.11166e-11	0.48228	0.00109211
At3g05640	-0.282896	0.0387448	0.529806	0.000218094	-0.129059	0.363121	0.000975712	0.967474	0.0155347	1.6592	2.45124e-17	0.549335	0.000135444	0.0916928	0.495081	4.08085e-06	6.07444e-10	0.16649	6.30905e-11	-0.832231	0.000695183	-0.374589	0.364692	0.658865	0.0155347	-1.12939	2.80106e-06	0.999998	0.438113	0.203972	-1.78826	8.23505e-11	-0.678395	0.0116794	0.863082	1.10986	4.08085e-06	1.5675	6.07444e-10	0.457643	0.16649
At3g05700	-0.0653245	0.652324	-0.720824	6.4272e-06	-0.385285	0.00994408	0.0254636	0.621925	0.572829	0.0475974	0.742595	0.157924	0.278258	0.244531	0.0956579	0.994169	0.926694	0.998142	0.993503	-0.223248	0.881321	-0.309855	0.653419	-0.33554	0.572829	-0.768422	0.00520743	0.000943473	-0.965355	0.000227263	-0.432882	0.291316	-0.543208	0.0996538	0.0355257	-0.110327	0.994169	-0.196933	0.926694	-0.0866068	0.998142
At3g05880	-0.312612	0.118166	-1.49541	4.93e-10	0.585449	0.00670694	0.00117117	0.0312346	2.40278e-08	0.188446	0.34269	0.199929	0.314345	-0.22324	0.261804	1	0.678814	0.652995	0.474457	-0.512541	0.44893	-0.0893723	0.999519	-2.08086	2.40278e-08	-1.68386	2.2014e-06	1.89355e-06	-1.27217	0.000406603	0.397003	0.733755	0.38552	0.756973	0.068417	-0.0114833	1	0.411686	0.678814	0.423169	0.652995
At3g06270	0.240319	0.139922	-0.59883	8.07731e-05	-0.433422	0.00641813	0.00293935	0.0394706	0.968647	0.152071	0.327049	0.177142	0.254206	0.489595	0.00224026	0.999997	0.633979	0.706139	0.998684	0.0631767	0.999741	-0.249276	0.871735	-0.165408	0.968647	-0.750901	0.00819764	0.00567304	-1.08842	3.11954e-05	-0.585493	0.091184	-0.610564	0.0693091	0.000965156	-0.0250706	0.999997	-0.337524	0.633979	-0.312453	0.706139
At3g06400	-0.0123618	0.957082	0.786485	0.000225512	0.719131	0.0106843	0.103106	0.314405	0.999938	-0.113804	0.545327	0.24813	0.160447	0.0139679	0.931474	0.709829	0.994934	0.916106	0.999279	-0.260491	0.939951	-0.0263297	0.999999	0.067354	0.999938	0.900289	0.0212575	0.303865	0.772517	0.041212	0.832935	0.133939	0.471002	0.667631	0.232442	-0.361933	0.709829	-0.127771	0.994934	0.234162	0.916106
At3g07390	0.639076	3.40854e-07	2.29495	1.61112e-27	1.24944	6.13248e-16	4.11994e-11	0.00322089	1.70785e-07	0.12102	0.275957	-0.0792014	0.474457	0.11751	0.289969	0.790443	1	0.802376	0.0185137	0.718277	0.000336388	0.521565	0.0173896	1.04551	1.70785e-07	2.17393	4.10956e-11	4.10956e-11	2.17744	4.10956e-11	1.12842	2.34148e-08	1.32864	2.37538e-10	2.1527e-08	0.200221	0.790443	0.00350923	1	-0.196712	0.802376
At3g07560	0.0801898	0.540831	0.446746	0.00116783	0.71915	9.92163e-07	0.361753	0.0126189	0.679201	0.487855	0.000440586	0.366182	0.00687693	0.167022	0.205348	0.98548	0.511456	0.886857	0.249108	-0.285992	0.632772	-0.086832	0.996952	-0.272405	0.679201	-0.0411096	0.99992	0.997866	0.279724	0.654339	0.231295	0.807416	0.352968	0.404087	0.0449948	0.121673	0.98548	0.320833	0.511456	0.19916	0.886857
At3g07700	0.0418509	0.821106	-0.137253	0.459379	-0.828397	3.6842e-05	0.982598	0.0180271	0.102032	0.38807	0.039778	0.636039	0.0010844	-0.0557664	0.763221	0.93077	0.535244	0.101453	0.767642	-0.594189	0.2196	0.0976173	0.998982	0.691144	0.102032	-0.525323	0.34658	0.0482394	-0.0814865	0.999577	-1.21647	0.000282675	-1.46444	9.8641e-06	0.0485472	-0.24797	0.93077	0.443836	0.535244	0.691806	0.101453
At3g08580	-0.0987501	0.472712	-0.0294457	0.830088	-0.288206	0.0394605	0.999175	0.922013	0.761635	-0.0681776	0.619622	-0.475728	0.000988704	-0.275841	0.0483589	0.297563	0.889021	0.903963	0.999985	0.376978	0.382896	0.177091	0.940465	0.25876	0.761635	0.0387319	0.999953	0.207631	0.246395	0.796661	-0.220028	0.862687	0.187523	0.925108	1	0.407551	0.297563	0.207663	0.889021	-0.199887	0.903963
At3g09010	0.200052	0.148976	2.28121	2.48585e-22	1.50107	4.60811e-15	5.93885e-11	2.07338e-07	0.00236213	-0.0113115	0.945007	-0.207369	0.134964	-0.0630864	0.645986	0.939165	0.999876	0.97483	0.917947	0.40742	0.298549	0.263138	0.748488	0.780142	0.00236213	2.29252	5.93903e-11	5.92495e-11	2.3443	5.9251e-11	1.51238	5.42071e-08	1.70844	1.64009e-10	1.55842e-09	0.196057	0.939165	0.0517749	0.999876	-0.144282	0.97483
At3g09440	-0.268924	0.135958	2.00926	7.35817e-16	0.371223	0.0413997	7.01216e-11	0.128609	3.64895e-07	0.845298	1.50219e-05	-0.123139	0.491235	-0.351856	0.0527661	0.0040083	0.000204856	0.942225	0.000624731	-0.145785	0.991941	0.0829314	0.99945	1.63804	3.64895e-07	1.16397	0.000321434	2.8371e-10	2.36112	4.98801e-11	-0.474074	0.421232	0.494362	0.374071	0.0604047	0.968436	0.0040083	1.19715	0.000204856	0.228717	0.942225
At3g10420	-0.182959	0.0746883	0.467016	2.26483e-05	-0.412285	0.000141954	0.000402733	0.595132	1.29764e-06	-0.311326	0.00313688	0.397126	0.000231997	-0.180739	0.0781759	9.83743e-05	0.940388	0.00211424	0.94441	-0.580084	0.0020122	-0.00221947	1	0.8793	1.29764e-06	0.778341	1.72516e-05	0.996302	0.647755	0.000424428	-0.100959	0.980044	-0.80941	7.83849e-06	0.585099	-0.708451	9.83743e-05	-0.130586	0.940388	0.577865	0.00211424
At3g10850	0.14816	0.490629	-1.27176	6.90166e-08	-0.660784	0.00315532	0.000175914	0.0966982	0.315153	0.339506	0.0995707	0.275378	0.179657	0.420888	0.0425839	0.999918	0.999735	0.99564	0.986409	-0.127218	0.99797	-0.272728	0.937693	-0.610974	0.315153	-1.61126	1.06947e-05	2.37053e-05	-1.69265	3.85532e-06	-1.00029	0.0155541	-0.936161	0.0281528	0.00702166	0.0641287	0.999918	-0.0813817	0.999735	-0.14551	0.99564
At3g10920	-0.267486	0.0276747	-1.09107	1.81286e-09	-0.550687	2.7533e-05	0.000832813	0.53524	0.0590945	-0.423799	0.000791518	-0.29831	0.0209712	-0.190998	0.132253	0.976602	0.749534	0.989766	0.933202	0.0308234	0.999972	-0.0764887	0.997592	-0.540385	0.0590945	-0.667273	0.0100554	0.00189781	-0.900073	0.000329632	-0.126888	0.971992	-0.252377	0.681403	0.305294	-0.125489	0.976602	-0.232801	0.749534	-0.107312	0.989766
At3g10980	0.341024	0.0638592	1.5775	9.25185e-13	1.15311	8.6009e-08	8.03725e-05	0.028817	0.491773	0.379536	0.0207747	0.549787	0.00373538	0.295826	0.0550382	0.97944	0.998837	0.884094	0.999984	-0.208764	0.961559	0.0451974	0.99996	0.424388	0.491773	1.19796	4.39487e-05	0.00127846	1.28167	7.81295e-06	0.773573	0.0264566	0.603322	0.186258	0.00823216	-0.170251	0.97944	0.0837098	0.998837	0.253961	0.884094
At3g11280	-0.0050351	0.966143	-1.08569	1.45105e-12	-0.982529	1.64706e-10	4.67178e-07	7.87715e-06	0.990492	-0.325164	0.0080449	0.0820059	0.490346	-0.0397192	0.737882	0.161819	0.531764	0.977446	0.403298	-0.087041	0.995093	0.0346841	0.999943	-0.103159	0.990492	-0.760524	0.000428287	6.82563e-08	-1.04597	1.00229e-06	-0.657365	0.0043503	-1.06453	1.24362e-06	1.62865e-05	-0.40717	0.161819	-0.285445	0.531764	0.121725	0.977446
At3g11340	0.58297	0.149174	3.34617	2.82857e-14	2.75296	6.95729e-10	2.24635e-05	0.00215158	0.749673	0.447901	0.264994	0.239258	0.44927	0.319995	0.313037	0.998321	0.999845	0.999969	0.999878	0.343712	0.982954	0.262975	0.994979	0.593207	0.749673	2.89827	9.49443e-06	1.21249e-07	3.02617	2.1699e-07	2.30506	0.00100642	2.5137	4.3243e-05	7.434e-05	0.208643	0.998321	0.127906	0.999845	-0.0807368	0.999969
At3g11420	0.227412	0.0447134	1.05435	5.20343e-13	1.00712	2.34849e-12	3.54477e-05	0.000101519	0.999642	0.464576	0.000104062	-0.111837	0.369734	-0.0246048	0.824748	0.012571	0.0324036	0.994875	0.655147	0.339249	0.331485	0.252017	0.594601	0.0472314	0.999642	0.589779	0.00528608	6.49048e-08	1.07896	1.04951e-07	0.542547	0.012778	1.11896	1.84005e-07	3.16837e-07	0.576413	0.012571	0.489181	0.0324036	-0.0872323	0.994875
At3g11510	-0.109025	0.351551	-0.919614	1.46001e-10	-0.643454	2.61951e-06	0.000114975	0.0288192	0.577435	-0.510238	5.28699e-05	-0.587789	5.24061e-06	-0.133701	0.25425	0.996903	0.214198	0.078789	0.159508	0.478764	0.0549389	0.0246763	0.999989	-0.27616	0.577435	-0.409375	0.143968	0.343617	-0.785913	0.000192876	-0.133216	0.967977	-0.0556653	0.999448	0.042145	0.0775504	0.996903	-0.376538	0.214198	-0.454088	0.078789
At3g11660	-0.151381	0.211117	0.0845297	0.482819	-0.0725299	0.546831	0.730053	0.997106	0.937403	0.233004	0.0566363	0.404059	0.00136135	0.432415	0.000660637	0.912227	0.844938	0.999981	0.223314	-0.55544	0.0211323	-0.583796	0.0132356	0.15706	0.937403	-0.148474	0.950252	0.419984	-0.347885	0.32529	-0.305534	0.470566	-0.476589	0.069874	0.0463316	-0.171055	0.912227	-0.199411	0.844938	-0.0283561	0.999981
At3g11670	-0.229485	0.093331	-0.722667	4.58159e-06	-0.893819	1.61458e-08	0.134583	0.0116867	0.950344	-0.386679	0.00573592	-0.0225524	0.867274	-0.131407	0.332268	0.403319	0.75923	0.992375	0.961037	-0.206933	0.883377	-0.0980783	0.995304	0.171152	0.950344	-0.335988	0.523872	0.00900821	-0.591261	0.0415334	-0.50714	0.0985564	-0.871267	0.000383893	0.00247566	-0.364127	0.403319	-0.255272	0.75923	0.108855	0.992375
At3g11950	-0.237323	0.038717	-0.920016	2.36955e-10	-0.774266	6.15574e-09	0.00138653	0.0158011	0.945795	-0.50863	3.23679e-05	-0.441119	0.000239651	-0.423263	0.000398543	0.998104	0.994256	0.999997	0.529181	0.203796	0.790598	0.18594	0.846909	-0.14575	0.945795	-0.411386	0.134144	0.051561	-0.496753	0.039093	-0.265636	0.552147	-0.333147	0.300928	0.247397	-0.0675108	0.998104	-0.0853663	0.994256	-0.0178555	0.999997
At3g12780	-0.086667	0.514225	-1.69089	5.29009e-18	-2.43462	5.67733e-25	2.04518e-10	4.10957e-11	0.00267718	-0.404991	0.00336313	-0.598352	3.26311e-05	-0.497121	0.000411114	0.90367	0.996208	0.994105	0.534388	0.511685	0.0835507	0.410454	0.255244	0.74373	0.00267718	-1.2859	9.21981e-08	4.26086e-06	-1.19377	5.77954e-07	-2.02963	4.11432e-11	-1.83627	4.29077e-11	4.13617e-11	0.193361	0.90367	0.0921301	0.996208	-0.101231	0.994105
At3g12870	0.193481	0.0585217	0.76337	3.97843e-10	0.860177	1.1038e-11	0.00235256	0.000247564	0.983025	0.125398	0.215737	0.120769	0.232927	0.290458	0.00536501	1	0.850861	0.835602	0.996645	0.072712	0.995428	-0.0969772	0.982892	-0.0968068	0.983025	0.637971	0.000491645	0.000440587	0.472911	0.0180604	0.734778	4.64215e-05	0.739408	4.13416e-05	0.00236151	0.00462937	1	-0.16506	0.850861	-0.169689	0.835602
At3g13110	-0.228712	0.0849849	-0.168351	0.201998	-0.671506	3.73504e-06	0.999471	0.173795	0.0858152	0.262101	0.0493449	0.0737007	0.574119	-0.0454631	0.728599	0.908508	0.558017	0.986804	0.0999472	-0.302412	0.576013	-0.183248	0.917849	0.503155	0.0858152	-0.430451	0.198199	0.77656	-0.122887	0.984845	-0.933607	7.22061e-05	-0.745207	0.00222714	0.0154511	0.1884	0.908508	0.307564	0.558017	0.119164	0.986804
At3g13120	-0.0654801	0.593426	-2.16717	9.80768e-23	-1.99453	3.64047e-21	9.56553e-11	9.57248e-11	0.93125	-0.674327	1.04402e-06	-0.845204	6.30638e-09	-0.537733	5.18956e-05	0.918689	0.967605	0.484919	0.0107135	0.779724	0.000488436	0.472253	0.0844821	-0.172638	0.93125	-1.49284	4.95364e-10	1.34352e-08	-1.62944	1.21006e-10	-1.32021	1.39294e-08	-1.14933	4.72745e-07	9.29651e-10	0.170876	0.918689	-0.136594	0.967605	-0.307471	0.484919
At3g13450	0.357544	0.0556304	0.456185	0.0102248	1.72136	4.26289e-14	0.998665	1.54403e-05	3.17417e-05	0.298576	0.0862603	0.463167	0.00389177	0.673754	5.91944e-05	0.978471	0.575963	0.922769	0.999892	-0.105623	0.997658	-0.31621	0.76592	-1.26518	3.17417e-05	0.157608	0.985953	1	-0.217569	0.930397	1.42279	3.20032e-06	1.25819	1.23065e-05	0.000294785	-0.164591	0.978471	-0.375178	0.575963	-0.210587	0.922769
At3g13520	0.0961007	0.691894	2.57054	6.85142e-15	2.45143	3.8436e-14	2.3638e-08	8.68718e-08	0.999277	0.288593	0.236746	1.45811	1.44379e-07	-0.416009	0.0903015	0.0141084	0.3205	1.56724e-05	0.992912	-1.36201	0.00260658	0.51211	0.664922	0.11911	0.999277	2.28195	1.93593e-07	0.0224544	2.98655	1.31603e-10	2.16284	7.08002e-07	0.993319	0.0555555	3.67634e-10	-1.16952	0.0141084	0.704602	0.3205	1.87412	1.56724e-05
At3g13610	0.254785	0.111695	0.265047	0.0983094	0.363954	0.024744	1	0.996338	0.997706	-0.48726	0.00313878	-0.99895	4.83627e-08	-0.448022	0.00628851	0.213433	0.999975	0.15066	0.0185797	1.25374	9.71295e-06	0.702807	0.0299294	-0.0989066	0.997706	0.752307	0.0163451	8.21904e-06	0.713069	0.0264761	0.851214	0.00445041	1.3629	1.61967e-06	0.00755814	0.51169	0.213433	-0.0392387	0.999975	-0.550929	0.15066
At3g13750	-0.10876	0.585917	-1.54505	2.18968e-10	-0.855739	6.91032e-05	5.99315e-05	0.100179	0.155806	-0.267948	0.18258	0.404382	0.0464909	0.000534818	0.99786	0.176071	0.929412	0.703417	0.992741	-0.513141	0.456732	-0.109295	0.998775	-0.689316	0.155806	-1.27711	0.000423792	7.44447e-08	-1.54559	1.49486e-05	-0.58779	0.305621	-1.26012	0.000519124	0.0391536	-0.67233	0.176071	-0.268483	0.929412	0.403847	0.703417
At3g13910	0.110331	0.427148	0.0612836	0.658509	0.92687	1.16608e-08	0.999855	0.00140405	0.000616007	0.0121924	0.92987	0.145811	0.295025	0.204805	0.143293	0.98287	0.919905	0.999641	0.995845	-0.0354807	0.999971	-0.0944744	0.996526	-0.865586	0.000616007	0.0490912	0.999854	0.997952	-0.143522	0.976509	0.914677	0.000263922	0.781058	0.00250676	0.00634635	-0.133619	0.98287	-0.192613	0.919905	-0.0589937	0.999641
At3g13920	0.301424	0.0287467	0.800159	1.9407e-07	0.477148	0.000790071	0.107743	0.937982	0.536069	0.453061	0.00136304	0.0561256	0.677313	0.246598	0.0715177	0.306655	0.883919	0.914604	0.966424	0.245298	0.787495	0.0548262	0.999713	0.323011	0.536069	0.347098	0.455961	0.00325116	0.553561	0.0547366	0.0240869	0.999995	0.421022	0.246045	0.827518	0.396935	0.306655	0.206463	0.883919	-0.190472	0.914604
At3g13950	0.00208214	0.991009	2.35777	6.46899e-20	2.28405	2.24184e-19	3.87686e-10	4.01946e-10	0.999368	0.256268	0.142737	0.0303015	0.86085	0.0921097	0.552037	0.936859	0.979597	0.9998	0.91229	-0.0282194	0.999997	-0.0900276	0.998961	0.0737259	0.999368	2.10151	4.67254e-10	3.83005e-10	2.26566	3.80704e-10	2.02778	6.35351e-10	2.25375	3.89438e-10	3.83134e-10	0.225966	0.936859	0.164158	0.979597	-0.0618082	0.9998
At3g14050	0.295016	0.0375068	2.11378	2.93694e-21	1.5258	1.89595e-15	5.36796e-11	8.48234e-07	0.0439529	0.917887	1.60733e-08	0.096425	0.488738	0.312445	0.027959	0.00135039	0.0349499	0.877494	0.0276366	0.198591	0.910867	-0.0174292	0.999999	0.587988	0.0439529	1.1959	1.6385e-06	4.14322e-11	1.80134	5.84685e-11	0.607908	0.0338202	1.42937	1.94123e-08	1.17904e-06	0.821462	0.00135039	0.605442	0.0349499	-0.21602	0.877494
At3g14067	-0.445534	0.000966993	-0.222728	0.0711306	-1.60054	1.96733e-18	0.800805	3.22533e-07	1.41813e-09	-0.131258	0.282699	0.468404	0.000297364	-0.0337308	0.781406	0.0114205	0.992555	0.0526325	0.481747	-0.913938	4.64191e-05	-0.411803	0.195387	1.37781	1.41813e-09	-0.0914695	0.994471	0.00227861	-0.188997	0.877152	-1.46928	2.54775e-10	-2.06894	6.26372e-11	8.71414e-11	-0.599662	0.0114205	-0.0975276	0.992555	0.502135	0.0526325
At3g14210	-0.39826	0.0858007	-3.87311	2.34031e-23	-2.75944	4.85218e-17	4.11575e-11	1.73861e-08	0.0128908	-1.29618	5.22329e-07	-1.33317	2.87704e-07	-0.759203	0.00154262	0.999997	0.558083	0.484787	0.0745542	0.934913	0.0565325	0.360944	0.870341	-1.11367	0.0128908	-2.57693	1.47113e-09	2.23245e-09	-3.11391	4.43277e-11	-1.46327	0.000429575	-1.42627	0.000630751	1.12626e-06	0.0369971	0.999997	-0.536972	0.558083	-0.573969	0.484787
At3g14310	-0.393185	0.00703958	-1.89798	7.79867e-19	-0.987231	1.48138e-08	7.63843e-09	0.0553137	0.000568181	-0.115518	0.413747	-0.171371	0.227075	-0.463194	0.00171689	0.999747	0.503973	0.683447	0.726716	-0.221814	0.871545	0.0700092	0.999237	-0.910752	0.000568181	-1.78246	1.08163e-10	1.88627e-10	-1.43479	2.79778e-08	-0.871713	0.00106568	-0.81586	0.00255494	0.122377	0.0558534	0.999747	0.347677	0.503973	0.291823	0.683447
At3g14415	-0.165135	0.324454	-2.67599	2.77252e-22	-2.70767	1.63317e-22	4.11849e-11	4.11514e-11	0.999993	-0.756949	2.99469e-05	-0.379719	0.0261655	-0.325725	0.054989	0.598088	0.451934	0.999907	0.136411	0.214583	0.941327	0.160589	0.983024	0.0316877	0.999993	-1.91904	8.1789e-10	4.33358e-11	-2.35026	4.20839e-11	-1.95073	5.12759e-10	-2.32796	4.24808e-11	4.17086e-11	-0.37723	0.598088	-0.431224	0.451934	-0.0539939	0.999907
At3g14420	-0.0816388	0.59025	-2.74357	1.04707e-24	-2.8686	1.29809e-25	4.10958e-11	4.10956e-11	0.991523	-0.778671	3.54077e-06	-0.384876	0.0135108	-0.400909	0.0102601	0.444902	0.491676	1	0.021893	0.303238	0.713219	0.319271	0.666974	0.125029	0.991523	-1.9649	5.77957e-11	4.11199e-11	-2.34266	4.11271e-11	-2.08993	4.31223e-11	-2.48372	4.10988e-11	4.10998e-11	-0.393795	0.444902	-0.377762	0.491676	0.016033	1
At3g14490	-0.26231	0.41868	0.86241	0.00174881	1.4779	6.08397e-07	0.0919601	0.00178919	0.460109	0.0719343	0.773409	0.0809298	0.746049	0.0509324	0.796482	1	1	0.999999	0.959556	-0.34324	0.954847	-0.313243	0.957684	-0.615493	0.460109	0.790475	0.245737	0.256496	0.811477	0.139699	1.40597	0.00338714	1.39697	0.00362422	0.000772537	-0.00899542	1	0.021002	1	0.0299974	0.999999
At3g14520	-0.0931244	0.671001	0.994589	1.53135e-05	1.44816	3.47041e-08	0.00929474	0.0001661	0.538578	0.0750816	0.65844	0.315329	0.0351782	0.143211	0.262889	0.879771	0.999454	0.940498	0.989054	-0.408454	0.620261	-0.236336	0.930985	-0.453573	0.538578	0.919508	0.0131276	0.0745658	0.851378	0.00975125	1.37308	0.000136266	1.13283	0.000705832	5.80571e-05	-0.240248	0.879771	-0.0681298	0.999454	0.172118	0.940498
At3g14540	0.222239	0.645391	0.594997	0.0117909	0.619846	0.0176976	0.977364	0.972637	1	0.0253915	0.916016	-0.0173195	0.935899	0.0647311	0.764003	0.999993	0.999995	0.999754	0.998918	0.239559	0.996962	0.157508	0.999594	-0.0248485	1	0.569606	0.496714	0.360068	0.530266	0.509876	0.594454	0.507085	0.637165	0.379675	0.523403	0.042711	0.999993	-0.0393396	0.999995	-0.0820506	0.999754
At3g14990	-0.319519	0.0683389	2.24688	1.24844e-18	1.99608	1.16459e-16	1.49962e-10	1.55103e-10	0.88011	-0.0228376	0.882209	0.115776	0.453819	0.201084	0.219366	0.987398	0.914034	0.998864	0.789012	-0.435294	0.418797	-0.520602	0.252055	0.250806	0.88011	2.26972	1.51405e-10	1.62599e-10	2.0458	2.53775e-10	2.01891	2.20652e-10	1.8803	7.57287e-10	4.89965e-09	-0.138613	0.987398	-0.223921	0.914034	-0.0853079	0.998864
At3g15210	-0.287888	0.0926099	0.54041	0.00221051	-0.377525	0.0288699	0.0120707	0.998953	0.00393529	0.854437	4.79907e-06	0.0255365	0.879854	0.143506	0.397174	0.0119834	0.0457724	0.996115	0.000178944	-0.313424	0.773841	-0.431393	0.465559	0.917935	0.00393529	-0.314027	0.772438	0.27085	0.396905	0.557638	-1.23196	4.79687e-05	-0.403062	0.540996	0.258789	0.8289	0.0119834	0.710931	0.0457724	-0.117969	0.996115
At3g15353	0.165057	0.368004	-0.86099	1.62247e-05	-1.46908	7.32823e-11	0.00262579	6.69876e-07	0.187064	-0.168946	0.356911	-0.0150247	0.934445	-0.139694	0.44564	0.990698	0.999997	0.996513	0.784281	0.180081	0.981118	0.30475	0.841933	0.608087	0.187064	-0.692044	0.0936455	0.0207472	-0.721297	0.0719002	-1.30013	7.43627e-05	-1.45405	8.75911e-06	4.98065e-05	-0.153921	0.990698	-0.0292525	0.999997	0.124669	0.996513
At3g15356	0.781679	0.00410357	2.3483	2.43066e-12	1.13954	5.68071e-05	0.00115142	0.925276	0.0214472	0.692401	0.0103882	-0.321402	0.223058	-0.206086	0.432771	0.0819946	0.16216	0.999578	0.99988	1.10308	0.0455779	0.987766	0.0964017	1.20876	0.0214472	1.6559	0.000518225	2.4914e-08	2.55438	7.99286e-08	0.447139	0.82885	1.46094	0.00287183	0.00744383	1.0138	0.0819946	0.898488	0.16216	-0.115315	0.999578
At3g15450	0.595478	0.0435815	-0.0860143	0.778035	1.3744	1.47354e-05	0.583858	0.406227	0.0119621	-0.492071	0.0933949	0.214807	0.459071	0.54597	0.0634663	0.515241	0.128717	0.963874	0.0986097	0.380672	0.935672	0.0495078	0.999996	-1.46041	0.0119621	0.406057	0.92528	0.978798	-0.631985	0.65934	1.86647	0.000390627	1.15959	0.0653615	0.337581	-0.706878	0.515241	-1.03804	0.128717	-0.331164	0.963874
At3g15500	0.271772	0.287004	3.26707	5.86137e-19	3.11104	4.35879e-18	2.48345e-10	1.01531e-09	0.997272	1.99474	3.44489e-11	1.24354	3.41954e-06	0.909857	0.000380348	0.247904	0.0266588	0.920946	0.000112746	-0.971773	0.0748231	-0.638085	0.45469	0.156037	0.997272	1.27233	0.00552561	2.95264e-06	2.35722	7.92158e-08	1.11629	0.0207556	1.86749	1.55687e-05	4.32865e-07	0.751199	0.247904	1.08489	0.0266588	0.333688	0.920946
At3g16060	-0.368402	0.142961	-0.82696	0.000804853	-1.12684	1.66854e-06	0.753937	0.194136	0.926542	-0.39528	0.0620982	0.116795	0.575242	-0.147275	0.480243	0.507273	0.95694	0.944184	0.999999	-0.485197	0.663481	-0.221127	0.982773	0.299877	0.926542	-0.431679	0.732681	0.0416333	-0.679685	0.261589	-0.731556	0.144519	-1.24363	0.00128493	0.0186161	-0.512076	0.507273	-0.248005	0.95694	0.26407	0.944184
At3g16240	-0.555834	0.0301257	-1.08871	5.83506e-05	-1.23274	7.9396e-06	0.65957	0.402756	0.998466	-0.146438	0.559808	0.620514	0.0160312	-1.06885	7.62539e-05	0.267181	0.111494	0.000189949	0.853555	-1.17635	0.0184362	0.51302	0.694521	0.144029	0.998466	-0.94227	0.0983642	0.000156482	-0.0198541	1	-1.0863	0.0365408	-1.85325	3.74206e-05	0.997159	-0.766952	0.267181	0.922416	0.111494	1.68937	0.000189949
At3g16290	-0.10846	0.528957	-1.06958	3.02294e-06	-0.684607	0.00032106	0.00798043	0.189067	0.663106	-0.511214	0.00118637	-0.293568	0.0366081	-0.335985	0.00873948	0.876466	0.934995	0.999893	0.476688	0.185108	0.955091	0.227525	0.881894	-0.384973	0.663106	-0.558365	0.208304	0.0242988	-0.733594	0.0289538	-0.173392	0.969543	-0.391039	0.479733	0.560267	-0.217647	0.876466	-0.175229	0.934995	0.0424173	0.999893
At3g16420	-0.321521	0.246957	-0.142118	0.587651	-0.704581	0.0132491	0.996853	0.92011	0.67427	1.93065	4.83012e-09	2.66883	5.56393e-14	1.21128	2.37545e-05	0.384314	0.413303	0.00305595	6.0714e-06	-2.99035	3.12056e-09	-1.5328	0.00228859	0.562462	0.67427	-2.07277	1.91086e-05	8.18365e-09	-1.35339	0.00716116	-2.63523	1.73311e-07	-3.37341	1.42127e-10	8.10745e-05	-0.738182	0.384314	0.719377	0.413303	1.45756	0.00305595
At3g16640	-0.298506	0.00131381	-0.355321	0.000173235	-1.1203	7.02672e-18	0.997387	2.71542e-07	1.47153e-06	-0.0401737	0.650078	-0.245462	0.00731964	-0.253502	0.00571164	0.570979	0.529494	1	0.315943	-0.0530436	0.998117	-0.0450038	0.999147	0.764975	1.47153e-06	-0.315147	0.133405	0.949202	-0.101819	0.963039	-1.08012	1.63424e-10	-0.874833	5.55703e-08	7.06918e-08	0.205289	0.570979	0.213328	0.529494	0.00803989	1
At3g16770	-0.472353	0.0169817	-0.751057	0.000254122	-1.05225	1.11432e-06	0.90653	0.283678	0.874846	-0.0988839	0.608176	0.195904	0.311497	0.134375	0.486451	0.884418	0.954241	0.999913	0.740217	-0.668257	0.153221	-0.606727	0.238116	0.301198	0.874846	-0.652173	0.172816	0.0117705	-0.885431	0.0222103	-0.953371	0.0109965	-1.24816	0.000355383	0.000758481	-0.294788	0.884418	-0.233258	0.954241	0.0615295	0.999913
At3g16860	0.0779386	0.670869	1.11522	4.4003e-09	0.944079	6.9374e-06	0.00103082	0.0199181	0.977202	-0.0978742	0.564719	0.215429	0.179564	0.237585	0.117975	0.751185	0.670604	0.999998	0.979765	-0.13749	0.992369	-0.159646	0.983225	0.171141	0.977202	1.21309	4.94859e-05	0.00223122	0.877635	0.00208963	1.04195	0.00194256	0.72865	0.0465251	0.0487568	-0.313303	0.751185	-0.335459	0.670604	-0.0221558	0.999998
At3g16990	-0.0142207	0.938392	-0.146065	0.318396	-0.123118	0.430342	0.992685	0.997365	0.999998	-0.249726	0.0744773	-0.219617	0.195846	0.065947	0.612803	0.999992	0.552186	0.753977	0.903884	0.205396	0.960101	-0.0801677	0.999165	-0.0229471	0.999998	0.103661	0.994971	0.999411	-0.212012	0.881028	0.126608	0.989313	0.0964991	0.99811	0.933884	-0.0301093	0.999992	-0.315673	0.552186	-0.285564	0.753977
At3g17000	-0.291029	0.0179928	0.826245	1.44678e-09	1.12752	9.30756e-14	1.39376e-07	2.26662e-10	0.423105	0.170094	0.138462	-0.327188	0.00551872	0.0228125	0.840891	0.0338486	0.939373	0.260229	0.0719547	0.0361592	0.999925	-0.313841	0.407496	-0.301275	0.423105	0.65615	0.00187165	3.0388e-08	0.803432	8.62291e-05	0.957426	2.76432e-06	1.45471	9.3467e-11	9.36148e-08	0.497282	0.0338486	0.147282	0.939373	-0.35	0.260229
At3g17390	-0.108102	0.52694	-0.688449	0.00016193	-1.1929	3.72247e-09	0.168565	0.000471691	0.302143	-0.106037	0.534835	0.0584445	0.731969	-0.724712	7.98205e-05	0.982876	0.120731	0.0223901	1	-0.166546	0.981898	0.61661	0.122998	0.504449	0.302143	-0.582411	0.165667	0.0335064	0.0362633	0.999988	-1.08686	0.00045828	-1.25134	4.28922e-05	0.383957	-0.164481	0.982876	0.618675	0.120731	0.783156	0.0223901
At3g17820	-0.0392929	0.814637	-0.394724	0.0216207	0.143208	0.418906	0.661313	0.973995	0.246034	-0.406226	0.0182494	0.0773453	0.644693	-0.146536	0.383535	0.328756	0.878738	0.93152	0.630449	-0.116638	0.996168	0.107243	0.997424	-0.537932	0.246034	0.0115022	1	0.355173	-0.248188	0.897654	0.549434	0.225589	0.065863	0.999787	0.836904	-0.483571	0.328756	-0.259691	0.878738	0.223881	0.93152
At3g18050	0.264578	0.355526	-0.661502	0.00298704	-0.329545	0.164022	0.115916	0.581544	0.877628	-0.917782	0.000129531	-0.757983	4.5739e-05	-0.372886	0.0142947	0.986246	0.258248	0.441216	0.0246009	1.02256	0.040291	0.637464	0.356088	-0.331957	0.877628	0.25628	0.93868	0.998689	-0.288616	0.837408	0.588237	0.404413	0.428439	0.627784	0.999982	-0.159798	0.986246	-0.544896	0.258248	-0.385097	0.441216
At3g18080	0.135154	0.468422	-2.2298	1.53012e-16	-1.28975	3.74937e-07	1.12875e-10	0.000122777	0.0230301	-0.422375	0.0266337	-0.316018	0.0937009	0.260076	0.16587	0.998489	0.11379	0.254876	0.288311	0.451172	0.522585	-0.124923	0.996747	-0.940051	0.0230301	-1.80742	1.1215e-07	2.57196e-08	-2.48987	6.93887e-11	-0.86737	0.0444051	-0.973727	0.0167422	2.73836e-05	-0.106357	0.998489	-0.682452	0.11379	-0.576094	0.254876
At3g18270	-0.185622	0.305358	-1.04052	4.14122e-06	-0.488457	0.0270229	0.0291229	0.885091	0.4249	-0.256289	0.181095	-0.130284	0.470636	-0.035142	0.845321	0.996516	0.956367	0.998965	0.999787	-0.0553379	0.999927	-0.15048	0.990973	-0.552064	0.4249	-0.784231	0.0666515	0.0167882	-1.00538	0.00614528	-0.232168	0.963712	-0.358173	0.792759	0.587428	-0.126005	0.996516	-0.221147	0.956367	-0.095142	0.998965
At3g18440	-0.10263	0.427668	0.555629	7.17391e-05	0.563877	5.80053e-05	0.00833913	0.00730522	1	0.0707397	0.583947	-0.156883	0.203483	-0.0684545	0.576456	0.790762	0.968513	0.995409	0.929671	0.0542521	0.999614	-0.0341759	0.99996	-0.00824759	1	0.484889	0.0992822	0.00250359	0.624083	0.0110824	0.493137	0.0896278	0.720759	0.00216623	0.00969943	0.227622	0.790762	0.139194	0.968513	-0.088428	0.995409
At3g18780	-0.162074	0.16042	-0.221688	0.0567774	-0.732998	3.37507e-08	0.999041	0.0101001	0.0283186	-0.359313	0.00262107	-0.240053	0.0396883	-0.402498	0.000846693	0.975866	0.999801	0.913058	0.822872	0.0779786	0.996535	0.240424	0.670173	0.51131	0.0283186	0.137625	0.955473	0.999997	0.18081	0.869821	-0.373685	0.203927	-0.492945	0.0381756	0.327542	-0.11926	0.975866	0.0431855	0.999801	0.162445	0.913058
At3g18890	-0.10581	0.509696	-0.611757	0.000332574	-1.12769	1.31329e-08	0.235402	0.000688056	0.24268	-0.694504	6.08164e-05	-0.726443	3.08524e-05	-0.648021	0.000159758	0.999992	0.999945	0.999289	0.112314	0.620633	0.0815594	0.542211	0.173051	0.515935	0.24268	0.0827475	0.999078	0.995622	0.0362639	0.999984	-0.433187	0.431272	-0.401248	0.517144	0.317893	0.0319389	0.999992	-0.0464835	0.999945	-0.0784225	0.999289
At3g19130	0.105706	0.459722	0.520549	0.000561865	-0.0437507	0.75912	0.320076	0.975301	0.0709491	0.525961	0.000498623	0.015373	0.914165	0.104317	0.465612	0.129824	0.302646	0.997727	0.30616	0.0903334	0.997553	0.00138926	1	0.5643	0.0709491	-0.00541172	1	0.137469	0.416232	0.31647	-0.569712	0.0665259	-0.0591237	0.999685	0.976288	0.510588	0.129824	0.421644	0.302646	-0.0889441	0.997727
At3g19390	-0.232623	0.0357231	-0.292024	0.0609391	-0.324994	0.00247632	0.999525	0.988471	0.999971	-0.632453	1.45793e-07	-0.329997	0.0012988	-0.116033	0.233401	0.273301	0.00735836	0.61854	0.0935786	0.0973732	0.98371	-0.116591	0.964289	0.0329703	0.999971	0.340429	0.436303	0.999938	-0.175991	0.922007	0.307459	0.282741	0.00500236	1	0.667548	-0.302456	0.273301	-0.51642	0.00735836	-0.213964	0.61854
At3g21080	0.16772	0.250828	0.461312	0.00384826	0.947062	2.92488e-08	0.726973	0.00475365	0.207082	0.305536	0.0500762	0.117294	0.47078	0.299211	0.0433783	0.956635	1	0.958427	0.98575	0.0504256	0.9999	-0.131491	0.986975	-0.48575	0.207082	0.155776	0.978083	0.633767	0.162101	0.970858	0.641526	0.03936	0.829768	0.00455049	0.0292608	0.188241	0.956635	0.0063247	1	-0.181917	0.958427
At3g21240	0.185004	0.39821	-0.392326	0.0926655	-0.564586	0.0122099	0.456375	0.162013	0.993887	0.543117	0.0156829	-0.105786	0.685263	0.159127	0.46702	0.403636	0.809668	0.969174	0.850479	0.29079	0.954275	0.0258764	0.999999	0.17226	0.993887	-0.935443	0.049712	0.960857	-0.551453	0.50762	-1.1077	0.00881548	-0.4588	0.752396	0.191375	0.648904	0.403636	0.38399	0.809668	-0.264914	0.969174
At3g21670	0.0153948	0.946353	0.511745	0.0287384	-0.663694	0.00517688	0.639732	0.298446	0.00742977	0.975131	7.64645e-05	1.07625	1.67706e-05	0.556102	0.0179139	0.999569	0.783136	0.592427	0.0469032	-1.06086	0.0205262	-0.540708	0.551335	1.17544	0.00742977	-0.463387	0.703505	0.504085	-0.0443578	0.999993	-1.63882	6.64108e-05	-1.73995	2.17705e-05	0.00491467	-0.101122	0.999569	0.419029	0.783136	0.520151	0.592427
At3g22120	-0.619166	2.25197e-05	-3.38064	1.18332e-31	-1.37733	2.18635e-14	4.10956e-11	0.00240495	4.1211e-11	-0.650481	9.9374e-06	-0.596173	4.06866e-05	-0.76126	5.02564e-07	0.999718	0.991488	0.950879	0.999981	-0.022993	0.999996	0.142094	0.974025	-2.00331	4.1211e-11	-2.73016	4.10956e-11	4.10956e-11	-2.61938	4.10956e-11	-0.726851	0.00403076	-0.781159	0.00163261	0.0222027	-0.0543081	0.999718	0.110779	0.991488	0.165087	0.950879
At3g22200	-0.00995616	0.934193	0.639352	7.34448e-07	0.872078	3.918e-10	0.00326783	2.91997e-05	0.699482	0.0998823	0.384269	0.303652	0.0101229	0.361902	0.0024693	0.802023	0.584582	0.999141	0.985102	-0.313608	0.415993	-0.371858	0.233859	-0.232726	0.699482	0.53947	0.0177022	0.310691	0.27745	0.523042	0.772196	0.000189381	0.568426	0.0106456	0.028986	-0.203769	0.802023	-0.26202	0.584582	-0.0582504	0.999141
At3g22235	0.585495	0.0100586	-0.849547	0.000294581	0.0453438	0.837095	0.000331266	0.512037	0.0596049	-0.973897	4.52386e-05	-1.39287	4.72133e-08	-0.931163	8.71773e-05	0.755964	0.999993	0.673482	8.32619e-05	1.97837	6.25129e-07	1.51666	0.000134513	-0.894891	0.0596049	0.12435	0.998596	0.505532	0.0816164	0.999819	1.01924	0.0211039	1.43822	0.000319974	0.030559	0.418978	0.755964	-0.0427337	0.999993	-0.461712	0.673482
At3g22600	0.241176	0.39434	2.7946	1.54267e-14	3.72354	2.05703e-19	2.96048e-07	1.0696e-10	0.1532	1.10952	0.000115438	1.73599	2.71008e-08	1.896	2.9306e-09	0.561897	0.309512	0.998141	0.235948	-1.49481	0.00397719	-1.65482	0.00107857	-0.928941	0.1532	1.68508	0.000564172	0.0714502	0.898604	0.180191	2.61402	8.39099e-08	1.98756	3.57503e-05	0.000157243	-0.626464	0.561897	-0.786477	0.309512	-0.160013	0.998141
At3g22845	-0.0759696	0.711537	-0.415792	0.0590758	0.196516	0.393615	0.860157	0.947407	0.384469	0.192869	0.349587	-0.0109725	0.957377	0.138266	0.501595	0.980444	0.999965	0.995289	0.936727	-0.0649972	0.999916	-0.214236	0.975667	-0.612307	0.384469	-0.608661	0.329263	0.747961	-0.554058	0.433985	0.0036468	1	0.207488	0.983713	0.999963	0.203841	0.980444	0.0546027	0.999965	-0.149239	0.995289
At3g22890	0.0349027	0.710049	-0.141947	0.134335	-0.740835	1.26429e-10	0.762073	3.9458e-06	0.000446793	0.498029	1.94852e-06	0.329396	0.000865443	0.0116413	0.901255	0.796117	0.00673196	0.172442	0.0112811	-0.294494	0.241374	0.0232615	0.999975	0.598888	0.000446793	-0.639976	0.00015477	0.00941985	-0.153588	0.852183	-1.23886	5.04077e-11	-1.07023	1.03885e-09	7.49964e-06	0.168633	0.796117	0.486388	0.00673196	0.317755	0.172442
At3g22970	-0.466212	0.00276251	-2.00483	1.30287e-15	-1.69719	3.59265e-16	2.20259e-07	3.05556e-06	0.727618	-0.566414	8.78552e-05	-0.368059	0.00761491	-0.0140235	0.915832	0.893492	0.0513515	0.416791	0.995696	-0.098153	0.996095	-0.452189	0.220941	-0.307641	0.727618	-1.43842	3.73948e-07	1.56237e-08	-1.99081	4.37198e-10	-1.13078	5.56386e-06	-1.32913	1.52945e-07	6.47737e-10	-0.198355	0.893492	-0.55239	0.0513515	-0.354036	0.416791
At3g23170	-0.0993794	0.519626	0.425858	0.00766257	1.19093	8.4113e-11	0.167901	2.1595e-06	0.00845855	0.310684	0.0616885	0.482	0.00170854	0.446417	0.00344876	0.968728	0.988843	0.999977	0.453006	-0.581379	0.0826899	-0.545797	0.120346	-0.765076	0.00845855	0.115173	0.995325	0.999809	-0.0205596	0.999999	0.880249	0.00243651	0.708933	0.0138803	0.00847692	-0.171316	0.968728	-0.135733	0.988843	0.0355829	0.999977
At3g23490	-0.0394251	0.814106	-1.24999	5.12224e-09	-1.11235	6.67859e-08	0.000118077	0.00070094	0.991488	-0.471832	0.00227721	-0.191877	0.166286	0.116481	0.396952	0.719328	0.0538613	0.601193	0.381658	0.152452	0.979682	-0.155906	0.977582	-0.137639	0.991488	-0.77816	0.0130073	0.000231187	-1.36647	2.65167e-06	-0.640522	0.062036	-0.920477	0.00158162	1.96983e-05	-0.279955	0.719328	-0.588313	0.0538613	-0.308358	0.601193
At3g23570	0.347237	0.00631365	0.844213	5.77811e-09	1.00903	3.78257e-11	0.0606332	0.00431638	0.930222	0.70855	3.57195e-07	0.451409	0.000515246	0.556103	3.06485e-05	0.673108	0.949168	0.990168	0.30732	-0.104172	0.990391	-0.208867	0.830688	-0.164821	0.930222	0.135663	0.968903	0.222859	0.28811	0.558739	0.300484	0.51285	0.557625	0.0246168	0.109592	0.257141	0.673108	0.152446	0.949168	-0.104694	0.990168
At3g23820	-0.448507	0.00330267	-0.837629	4.40264e-07	-1.74349	8.57474e-17	0.421536	8.94265e-07	0.000721232	0.0926154	0.528171	0.136188	0.354661	-0.177751	0.228318	0.999939	0.777956	0.65201	0.109166	-0.584695	0.0670914	-0.270756	0.776917	0.905861	0.000721232	-0.930244	0.000486705	0.000238158	-0.659878	0.0265754	-1.83611	9.4325e-11	-1.87968	6.57652e-11	6.7833e-09	-0.0435725	0.999939	0.270366	0.777956	0.313939	0.65201
At3g24240	0.315465	0.159343	0.312954	0.120147	0.22136	0.266064	1	0.99948	0.999392	0.187731	0.343953	0.0517782	0.773177	0.256905	0.130657	0.995078	0.999775	0.955599	0.997734	0.263687	0.932763	0.0585605	0.999929	0.0915943	0.999392	0.125223	0.997274	0.916863	0.0560494	0.99992	0.0336289	0.999996	0.169581	0.986468	0.999992	0.135953	0.995078	-0.0691738	0.999775	-0.205126	0.955599
At3g25180	0.146107	0.531663	2.66832	1.17658e-15	2.07	3.19639e-11	7.58929e-09	8.93957e-06	0.490561	2.72945	5.11584e-16	0.802452	0.00561939	0.428121	0.0708804	3.3522e-05	8.38573e-08	0.903631	3.94916e-09	-0.656345	0.465354	-0.282014	0.954234	0.598321	0.490561	-0.0611329	0.999967	6.01427e-05	2.24019	1.63705e-07	-0.659454	0.381271	1.26754	0.0146532	0.00016169	1.927	3.3522e-05	2.30133	8.38573e-08	0.374331	0.903631
At3g25220	0.267952	0.0407039	0.39982	0.00282867	0.611907	1.34884e-05	0.977374	0.411379	0.84734	0.380308	0.00436102	0.396731	0.00303173	0.270329	0.0390186	0.999999	0.989969	0.981228	0.988943	-0.12878	0.979615	-0.00237733	1	-0.212087	0.84734	0.0195115	0.999998	1	0.129491	0.979114	0.231599	0.793647	0.215176	0.839366	0.419214	-0.016423	0.999999	0.109979	0.989969	0.126402	0.981228
At3g25230	-0.13417	0.265262	0.876361	1.10101e-09	0.220864	0.0693341	2.52905e-06	0.29957	0.00360188	0.23386	0.0549077	0.10299	0.391349	0.221339	0.0687555	0.97036	1	0.980905	0.262317	-0.23716	0.722649	-0.355509	0.298155	0.655497	0.00360188	0.642501	0.00456371	0.000373202	0.655022	0.00363335	-0.0129958	1	0.117874	0.981242	1	0.13087	0.97036	0.012521	1	-0.118349	0.980905
At3g25520	-0.127727	0.170565	-0.37592	0.000145691	-0.479766	2.95869e-06	0.408363	0.0904192	0.966575	-0.444853	1.1371e-05	-0.608652	1.71419e-08	-0.0422028	0.64814	0.805248	0.0348563	0.000811236	0.161557	0.480925	0.00643903	-0.0855244	0.985749	0.103846	0.966575	0.0689326	0.994702	0.480949	-0.333717	0.123659	-0.0349137	0.9998	0.128886	0.918849	0.0168909	0.1638	0.805248	-0.40265	0.0348563	-0.56645	0.000811236
At3g25770	-0.0871609	0.623842	0.15017	0.399183	-0.0877353	0.621563	0.931442	1	0.930777	2.39435	5.1847e-19	0.864963	9.29231e-06	0.361824	0.0454811	1.59955e-06	9.36247e-10	0.348499	4.23991e-11	-0.952124	0.00459054	-0.448985	0.476488	0.237906	0.930777	-2.24418	8.09022e-11	0.0630251	-0.211654	0.957111	-2.48208	4.23884e-11	-0.952698	0.00455847	0.475052	1.52939	1.59955e-06	2.03253	9.36247e-10	0.503138	0.348499
At3g25800	0.0978689	0.411694	0.520343	5.16059e-05	0.230336	0.0567279	0.134884	0.967752	0.516367	0.188038	0.117772	0.25321	0.0368482	0.155496	0.194243	0.998773	0.999959	0.99169	0.994272	-0.155341	0.93737	-0.0576274	0.999323	0.290006	0.516367	0.332304	0.363441	0.604199	0.364846	0.263522	0.0422982	0.999851	-0.0228739	0.999993	0.99762	-0.0651721	0.998773	0.0325419	0.999959	0.097714	0.99169
At3g25810	-0.0125377	0.972181	0.816147	0.00680121	0.803176	0.0154709	0.459925	0.524611	1	0.129662	0.768604	0.13433	0.519373	0.0414914	0.860113	1	0.999971	0.999635	0.999839	-0.146868	0.999129	-0.0540291	0.999995	0.0129704	1	0.686485	0.765181	0.380023	0.774655	0.298237	0.673514	0.801971	0.668846	0.480674	0.386276	-0.00466813	1	0.0881707	0.999971	0.0928389	0.999635
At3g25830	0.023581	0.945704	0.0969496	0.66931	-0.142467	0.635306	0.999972	0.999063	0.986808	0.0718155	0.788994	0.278006	0.170659	0.335395	0.0841741	0.98862	0.963817	0.999938	0.999997	-0.254425	0.98686	-0.311814	0.966159	0.239416	0.986808	0.0251341	1	0.990002	-0.238446	0.962977	-0.214282	0.994176	-0.420473	0.844855	0.751155	-0.20619	0.98862	-0.26358	0.963817	-0.0573895	0.999938
At3g25920	0.255484	0.0718012	-1.73314	1.64207e-17	-0.936881	1.11212e-08	4.1789e-11	1.99043e-06	0.002196	-0.422645	0.00366462	-0.508002	0.000589509	-0.56767	0.000149222	0.997943	0.976347	0.999636	0.0133967	0.763486	0.00369603	0.823154	0.00141908	-0.796262	0.002196	-1.3105	2.15443e-07	1.07697e-06	-1.16547	3.28771e-06	-0.514235	0.111438	-0.428879	0.263979	0.427333	0.0853566	0.997943	0.145025	0.976347	0.0596683	0.999636
At3g26100	-0.433684	0.0120045	-0.327688	0.0540494	-0.0530277	0.782873	0.997459	0.663287	0.884607	-0.221113	0.142581	-0.294158	0.0661054	-0.387483	0.0120901	0.999364	0.967121	0.997927	0.929072	-0.139526	0.989543	-0.0462006	0.999943	-0.27466	0.884607	-0.106575	0.996654	0.99999	0.0597955	0.999795	0.168085	0.981625	0.241131	0.923023	0.737132	0.0730454	0.999364	0.16637	0.967121	0.093325	0.997927
At3g26170	0.143239	0.185714	-0.421802	0.000230349	0.796749	7.489e-10	0.00569181	0.000898481	1.20047e-09	-0.308867	0.00553073	-0.331968	0.00301492	0.441372	0.000126595	0.999988	0.000102579	6.0025e-05	0.0455469	0.475207	0.0306934	-0.298133	0.371064	-1.21855	1.20047e-09	-0.112935	0.974886	0.990991	-0.863174	7.12838e-06	1.10562	1.87565e-08	1.12872	1.06228e-08	0.192005	0.023101	0.999988	-0.750239	0.000102579	-0.77334	6.0025e-05
At3g26180	-0.175681	0.126018	-0.6582	3.28147e-07	0.488516	6.70031e-05	0.0425925	0.0015597	3.20029e-08	-0.690661	1.1379e-07	-0.614678	1.33727e-06	0.156561	0.171776	0.996827	3.14907e-05	0.000166918	0.0250206	0.438998	0.0826408	-0.332242	0.313958	-1.14672	3.20029e-08	0.032461	0.99995	0.999786	-0.814761	6.46431e-05	1.17918	1.50238e-08	1.10319	8.82929e-08	0.314885	-0.0759826	0.996827	-0.847222	3.14907e-05	-0.771239	0.000166918
At3g26440	0.271316	0.249305	-0.103208	0.627511	0.939915	9.58583e-06	0.832181	0.218968	0.00820449	-0.238173	0.231932	-0.294571	0.425758	-0.170992	0.570052	0.999993	0.999962	0.999807	0.549968	0.565888	0.774956	0.442309	0.843845	-1.04312	0.00820449	0.134965	0.996772	0.997257	0.0677845	0.999965	1.17809	0.0014241	1.23449	0.0505638	0.0346474	0.0563986	0.999993	-0.0671805	0.999962	-0.123579	0.999807
At3g26740	-0.779595	0.0594117	-2.27492	1.47892e-05	-1.69723	6.52515e-06	0.154426	0.47701	0.894197	-0.978455	0.01979	-0.597986	0.0669575	-0.248348	0.436716	0.974036	0.705462	0.968271	0.999211	-0.181609	0.99916	-0.531247	0.89895	-0.577685	0.894197	-1.29646	0.280657	0.0454455	-2.02657	0.00932323	-0.718779	0.718661	-1.09925	0.164969	0.0297609	-0.38047	0.974036	-0.730107	0.705462	-0.349637	0.968271
At3g26830	0.700906	0.000724706	4.52667	1.03276e-29	3.76673	7.32923e-26	4.10956e-11	4.11181e-11	0.0821396	1.19037	1.22925e-07	0.133968	0.496132	0.698674	0.000750696	0.00444133	0.487945	0.332757	0.493032	0.566937	0.328459	0.00223159	1	0.759943	0.0821396	3.3363	4.10963e-11	4.10956e-11	3.828	4.10956e-11	2.57636	5.27749e-11	3.63276	4.10956e-11	4.11176e-11	1.05641	0.00444133	0.491701	0.487945	-0.564706	0.332757
At3g26890	-0.471769	0.00235082	-0.352923	0.0203555	-0.0603581	0.667958	0.992571	0.343292	0.703306	-0.556124	0.000218255	-0.101566	0.471136	-0.309401	0.0314269	0.21371	0.811627	0.898329	0.998334	-0.370203	0.461592	-0.162367	0.966484	-0.292564	0.703306	0.203202	0.915988	0.81693	-0.0435211	0.999934	0.495766	0.141296	0.0412076	0.999943	0.805599	-0.454559	0.21371	-0.246723	0.811627	0.207836	0.898329
At3g27830	-0.397951	0.0356617	-2.30151	1.72479e-16	-2.43106	2.40231e-18	4.65609e-08	3.69058e-09	0.996571	-0.983507	2.07296e-06	-0.72341	0.000256754	-0.747269	0.000169026	0.917101	0.943563	0.999999	0.236016	0.325459	0.811796	0.349317	0.762649	0.129555	0.996571	-1.318	0.000126301	4.02564e-06	-1.55424	5.55806e-06	-1.44756	1.3675e-05	-1.70765	3.62433e-07	5.07417e-07	-0.260097	0.917101	-0.236238	0.943563	0.0238588	0.999999
At3g27850	0.179715	0.263371	-2.20005	2.1454e-19	-1.80713	6.08296e-16	4.12261e-11	1.08537e-10	0.50757	-0.621931	0.000258639	-0.596412	0.000431606	-0.439744	0.00776074	0.999997	0.964434	0.981551	0.00953254	0.776127	0.0132175	0.619459	0.0809548	-0.392917	0.50757	-1.57812	5.69598e-08	3.73101e-08	-1.76031	2.81737e-09	-1.1852	3.48743e-05	-1.21072	2.32584e-05	1.84657e-06	-0.0255188	0.999997	-0.182187	0.964434	-0.156668	0.981551
At3g28210	0.181154	0.213231	3.57986	3.28534e-30	3.12303	1.92452e-27	5.92495e-11	5.92495e-11	0.234667	0.816225	1.83223e-06	0.418266	0.0120689	0.152469	0.293736	0.473577	0.0286369	0.818658	0.0408609	-0.237112	0.879146	0.0286848	0.999992	0.456836	0.234667	2.76364	5.92495e-11	5.92495e-11	3.4274	5.92495e-11	2.3068	5.93067e-11	2.70476	5.92499e-11	5.92495e-11	0.397959	0.473577	0.663756	0.0286369	0.265796	0.818658
At3g28345	0.173917	0.682427	0.0365737	0.86293	-0.108082	0.611834	0.999592	0.988032	0.995375	-0.0567071	0.849893	-0.0804762	0.704787	0.240652	0.428378	1	0.975504	0.939691	0.996855	0.254394	0.992467	-0.0667351	0.999993	0.144655	0.995375	0.0932808	0.999785	0.998287	-0.204079	0.991173	-0.0513746	0.999989	-0.0276054	0.999999	0.9174	0.0237692	1	-0.297359	0.975504	-0.321129	0.939691
At3g28510	0.0366282	0.927251	0.149002	0.410262	0.703404	0.00596748	0.999814	0.693226	0.421369	0.0605956	0.762822	0.0764773	0.641416	0.428195	0.00968355	1	0.67976	0.610347	1	-0.0398491	0.999999	-0.391567	0.935438	-0.554402	0.421369	0.0884064	0.99937	0.999604	-0.279193	0.830004	0.642809	0.314775	0.626927	0.264532	0.910274	-0.0158817	1	-0.3676	0.67976	-0.351718	0.610347
At3g29110	0.609291	0.0505893	0.744283	0.0243597	0.620159	0.0741968	0.999623	1	0.99981	0.326516	0.288324	0.507956	0.101198	-0.419458	0.174091	0.9982	0.516815	0.276621	0.985761	0.101335	0.999895	1.02875	0.178918	0.124124	0.99981	0.417767	0.932709	0.994473	1.16374	0.108016	0.293643	0.987057	0.112203	0.99987	0.222097	-0.18144	0.9982	0.745974	0.516815	0.927413	0.276621
At3g29190	-0.148238	0.540565	-0.293993	0.281131	0.0389372	0.838402	0.99842	0.989114	0.908593	0.104222	0.784965	-0.294612	0.156269	-0.183466	0.340399	0.935357	0.982741	0.998506	0.992596	0.146374	0.996922	0.0352273	0.999997	-0.33293	0.908593	-0.398214	0.952991	1	-0.110527	0.999354	-0.0652846	0.999986	0.333549	0.830928	0.959032	0.398834	0.935357	0.287687	0.982741	-0.111146	0.998506
At3g29240	-0.232946	0.0760281	0.395259	0.00335255	-0.226424	0.084363	0.0132921	1	0.0147114	-0.674112	2.77509e-06	-0.279843	0.0341768	-0.465378	0.000662735	0.270976	0.859693	0.909638	0.166853	0.0468971	0.999837	0.232432	0.796435	0.621683	0.0147114	1.06937	3.9743e-06	0.00626506	0.860637	0.000233895	0.447688	0.155127	0.0534189	0.999691	0.777119	-0.394269	0.270976	-0.208734	0.859693	0.185535	0.909638
At3g29410	0.31407	0.179819	-0.252341	0.620523	1.14074	0.00558539	0.898415	0.396728	0.261101	-0.175794	0.491989	0.0372503	0.89887	0.232633	0.271512	0.99233	0.797305	0.992654	0.690882	0.27682	0.97036	0.0814367	0.999763	-1.39308	0.261101	-0.0765472	0.999992	0.995299	-0.484974	0.940703	1.31653	0.0725019	1.10349	0.209674	0.281381	-0.213044	0.99233	-0.408427	0.797305	-0.195383	0.992654
At3g30390	0.103083	0.461059	-0.172451	0.219605	0.26213	0.0644212	0.724934	0.964476	0.248799	0.127025	0.364345	0.266462	0.0602666	0.404534	0.00519009	0.979929	0.718934	0.980784	0.999996	-0.16338	0.960195	-0.301451	0.643543	-0.434581	0.248799	-0.299475	0.649915	0.239062	-0.576984	0.0520464	0.135105	0.98255	-0.0043321	1	0.977978	-0.139438	0.979929	-0.277509	0.718934	-0.138072	0.980784
At3g32030	0.264336	0.633088	1.04253	0.0130724	1.48861	0.000103477	0.848902	0.4049	0.943688	-0.104111	0.817512	-0.402258	0.181978	0.0421931	0.894743	0.99268	0.999784	0.901097	0.994655	0.666594	0.885392	0.222143	0.999179	-0.446074	0.943688	1.14664	0.403561	0.0654972	1.00034	0.37002	1.59272	0.0752468	1.89086	0.00272478	0.0379867	0.298147	0.99268	-0.146304	0.999784	-0.444451	0.901097
At3g44260	0.460974	0.00385693	0.491642	0.00348831	0.303211	0.0646539	0.999992	0.979588	0.960646	0.91799	1.76298e-07	0.245887	0.112664	0.754502	8.16301e-06	0.0332661	0.973147	0.189508	0.292988	0.215087	0.916483	-0.293528	0.748963	0.188431	0.960646	-0.426348	0.398647	0.875065	-0.26286	0.840912	-0.614779	0.077512	0.0573241	0.999832	0.335486	0.672103	0.0332661	0.163488	0.973147	-0.508615	0.189508
At3g44330	0.363941	0.123412	0.698826	0.00409815	0.674137	0.00819297	0.909183	0.939726	1	0.0969127	0.678257	-0.0960384	0.713047	0.0142514	0.95381	0.993472	0.999872	0.999599	0.9638	0.459979	0.772459	0.349689	0.903347	0.0246886	1	0.601913	0.45487	0.220782	0.684574	0.341209	0.577224	0.531507	0.770176	0.275463	0.410626	0.192951	0.993472	0.0826613	0.999872	-0.11029	0.999599
At3g44590	-0.0214697	0.838209	-0.14429	0.173681	0.1292	0.246663	0.960571	0.918791	0.475181	-0.271302	0.0122743	-0.29681	0.00644315	-0.0915211	0.385689	0.999978	0.827647	0.734284	0.545365	0.27534	0.437105	0.0700514	0.996882	-0.273491	0.475181	0.127011	0.954616	0.905447	-0.0527693	0.999199	0.400502	0.106776	0.426011	0.0727101	0.695569	0.0255084	0.999978	-0.179781	0.827647	-0.205289	0.734284
At3g44610	-0.19045	0.437885	1.64384	1.71802e-06	0.861066	0.00363966	0.000344231	0.0716452	0.343723	-0.420664	0.0674438	-0.229943	0.270528	-0.265277	0.205343	0.98736	0.995059	0.999996	0.979978	0.0394929	0.999995	0.0748275	0.999886	0.782775	0.343723	2.06451	3.62114e-05	9.95352e-05	1.90912	7.57071e-05	1.28173	0.0120511	1.09101	0.0352902	0.0277435	-0.190722	0.98736	-0.155387	0.995059	0.0353346	0.999996
At3g44860	-0.145272	0.243267	1.35375	2.14883e-15	-0.335407	0.00867428	1.96352e-10	0.882519	4.40541e-11	1.95148	5.84371e-22	0.894338	1.54098e-09	-0.170276	0.172411	1.91758e-06	4.10961e-11	1.6373e-06	4.10965e-11	-1.03961	2.77595e-06	0.0250046	0.999991	1.68915	4.40541e-11	-0.597734	0.0139507	0.105577	1.52402	1.32791e-10	-2.28689	4.10956e-11	-1.22974	4.83797e-08	0.931852	1.05714	1.91758e-06	2.12176	4.10961e-11	1.06461	1.6373e-06
At3g45060	0.507626	0.00178595	2.34745	3.72925e-21	1.67873	3.29896e-15	3.47848e-10	2.52241e-05	0.0381125	0.33452	0.0347583	0.46228	0.00415955	0.468269	0.00372947	0.991637	0.989684	1	0.967632	0.0453466	0.999944	0.0393568	0.999972	0.668726	0.0381125	2.01293	5.80205e-11	1.84023e-10	1.87918	1.99165e-10	1.34421	1.41047e-06	1.21645	1.19575e-05	1.32023e-05	-0.12776	0.991637	-0.13375	0.989684	-0.00598978	1
At3g45140	-0.204893	0.264416	-0.115562	0.527425	-0.348427	0.0604376	0.999292	0.993236	0.943244	1.71671	4.89233e-13	0.856714	1.74023e-05	0.152892	0.403768	0.01773	1.81007e-06	0.0839274	1.02414e-08	-1.06161	0.00167795	-0.357785	0.731271	0.232865	0.943244	-1.83227	3.73633e-08	0.00496663	-0.268454	0.900456	-2.06513	1.31771e-09	-1.20514	0.000263993	0.383437	0.859992	0.01773	1.56381	1.81007e-06	0.703822	0.0839274
At3g45300	0.225523	0.190825	0.772277	5.49128e-06	1.19682	1.01398e-09	0.177087	0.00165139	0.401912	0.281419	0.0701651	0.573474	0.000426407	0.520669	0.00123244	0.751674	0.874217	0.999871	0.999872	-0.347951	0.650342	-0.295146	0.787305	-0.424544	0.401912	0.490858	0.220591	0.938512	0.251608	0.849161	0.915402	0.00172467	0.623347	0.0703555	0.0391	-0.292055	0.751674	-0.23925	0.874217	0.052805	0.999871
At3g45620	0.039928	0.777253	0.318073	0.0275527	0.975788	4.99725e-09	0.726524	0.000245009	0.0195509	0.0937115	0.507422	-0.0621333	0.659939	0.148437	0.295222	0.968977	0.999773	0.894754	0.999791	0.102061	0.995415	-0.108509	0.993898	-0.657715	0.0195509	0.224361	0.866849	0.4048	0.169636	0.955563	0.882076	0.000610456	1.03792	4.08551e-05	0.00150385	0.155845	0.968977	-0.0547255	0.999773	-0.21057	0.894754
At3g45640	0.485507	0.0013319	-0.471271	0.0017888	-0.145359	0.314929	0.000243775	0.0335058	0.596745	-0.37256	0.0120418	-0.241522	0.0977272	-0.124761	0.412451	0.986769	0.83948	0.993101	0.00122741	0.72703	0.00900664	0.610269	0.0531911	-0.325911	0.596745	-0.0987106	0.99643	0.865007	-0.346509	0.560686	0.227201	0.870373	0.0961628	0.996845	0.999999	-0.131038	0.986769	-0.247799	0.83948	-0.116761	0.993101
At3g45770	0.0613065	0.7157	-0.0780265	0.643133	0.29555	0.0654705	0.99126	0.90775	0.582963	0.0237955	0.879802	0.163935	0.247676	0.274288	0.0563233	0.984585	0.837594	0.993212	0.999982	-0.102628	0.996933	-0.212981	0.922902	-0.373576	0.582963	-0.101822	0.997658	0.874798	-0.352314	0.592925	0.271754	0.82067	0.131615	0.98838	0.999998	-0.14014	0.984585	-0.250492	0.837594	-0.110353	0.993212
At3g45860	0.0513749	0.752109	-0.937492	1.18384e-06	-0.731008	7.88208e-05	0.00137182	0.0189954	0.955074	-0.536629	0.00166616	-0.334494	0.0436871	-0.334587	0.0436313	0.94883	0.948926	1	0.123301	0.385869	0.546719	0.385962	0.546461	-0.206484	0.955074	-0.400863	0.534671	0.124568	-0.602905	0.124673	-0.194379	0.961173	-0.396514	0.546526	0.546778	-0.202135	0.94883	-0.202042	0.948926	9.23423e-05	1
At3g46090	0.202018	0.262118	1.81788	1.00986e-13	1.60585	5.5438e-12	7.77665e-07	1.50869e-05	0.958014	0.470924	0.0220147	0.244854	0.224624	0.371024	0.0537262	0.965643	0.999098	0.997235	0.913495	-0.0428358	0.999984	-0.169006	0.986108	0.212027	0.958014	1.34696	9.39839e-05	5.01634e-06	1.44686	1.419e-05	1.13493	0.00127895	1.361	7.86122e-05	0.000233004	0.22607	0.965643	0.0999003	0.999098	-0.12617	0.997235
At3g46600	-0.294938	0.111275	-0.0122196	0.941282	-0.381981	0.0667616	0.853402	0.999498	0.714863	-0.656013	0.00013481	-0.846334	1.04723e-06	-0.570677	8.16939e-05	0.940825	0.997979	0.702598	0.648759	0.551395	0.185549	0.275739	0.810096	0.369762	0.714863	0.643793	0.0702925	0.00643673	0.558457	0.105597	0.274031	0.884379	0.464352	0.431258	0.967227	0.190321	0.940825	-0.0853357	0.997979	-0.275657	0.702598
At3g46660	-0.446564	0.00358827	3.68516	1.78464e-31	2.97358	6.41108e-27	4.10956e-11	4.10956e-11	0.0139928	1.71716	1.9105e-16	0.691456	1.73929e-05	0.270465	0.0705994	0.000109302	6.65188e-08	0.339345	4.13153e-11	-1.13802	1.60278e-05	-0.717029	0.0129852	0.711574	0.0139928	1.96799	4.73732e-11	4.10956e-11	3.41469	4.10956e-11	1.25642	2.00259e-06	2.28213	4.11257e-11	4.10956e-11	1.02571	0.000109302	1.4467	6.65188e-08	0.420991	0.339345
At3g46740	0.0845002	0.569215	-1.01629	6.26129e-09	0.0921354	0.534953	3.42682e-05	1	3.00797e-05	-0.292743	0.0523352	-0.318232	0.0354854	-0.120467	0.41781	0.999996	0.961469	0.931985	0.469413	0.402732	0.395594	0.204967	0.92161	-1.10842	3.00797e-05	-0.723546	0.0126231	0.0178074	-0.895822	0.000994867	0.384879	0.446808	0.410367	0.374521	0.909595	0.0254884	0.999996	-0.172276	0.961469	-0.197765	0.931985
At3g46780	0.0184422	0.897179	-1.4384	4.3741e-14	-1.72571	4.48577e-17	2.37788e-08	1.59188e-10	0.708696	-0.607137	7.84513e-05	-0.5266	0.000495095	-0.545779	0.000322763	0.998591	0.999623	0.999999	0.0332386	0.545042	0.0890979	0.564222	0.0713014	0.287311	0.708696	-0.831265	0.0016438	0.000440472	-0.892623	0.000606054	-1.11858	1.19863e-05	-1.19911	2.78204e-06	3.94705e-06	-0.0805376	0.998591	-0.0613578	0.999623	0.0191798	0.999999
At3g47250	-0.225771	0.25289	-0.815384	0.000473501	-0.681916	0.0016992	0.34923	0.597164	0.997673	-0.515401	0.0109737	-0.379729	0.0572942	-0.310744	0.117637	0.996274	0.975704	0.999859	0.898791	0.153957	0.993271	0.0849723	0.999608	-0.133469	0.997673	-0.299983	0.907581	0.673495	-0.504641	0.523293	-0.166514	0.991472	-0.302187	0.89272	0.779021	-0.135672	0.996274	-0.204658	0.975704	-0.0689852	0.999859
At3g47470	-0.348773	0.032523	-2.96928	3.11881e-25	-2.95808	3.72312e-25	4.10988e-11	4.10993e-11	1	-0.952391	1.75384e-07	-0.781077	8.66939e-06	-0.67161	9.22701e-05	0.972639	0.810526	0.996439	0.0949109	0.432304	0.399536	0.322837	0.705022	-0.0111989	1	-2.01689	8.18909e-11	4.37003e-11	-2.29767	4.15576e-11	-2.00569	9.00175e-11	-2.17701	4.42083e-11	4.16466e-11	-0.171314	0.972639	-0.280781	0.810526	-0.109467	0.996439
At3g47480	0.416818	0.00479729	0.72763	1.04606e-05	1.91049	1.02275e-17	0.658052	2.74779e-08	1.13899e-05	0.495986	0.000944768	0.567006	0.000195792	0.300093	0.0386601	0.999215	0.922484	0.764745	0.998673	-0.150189	0.974332	0.116724	0.991712	-1.18286	1.13899e-05	0.231645	0.86787	0.969465	0.427537	0.313428	1.41451	1.12351e-07	1.34349	3.975e-07	3.53312e-09	-0.0710208	0.999215	0.195892	0.922484	0.266913	0.764745
At3g48000	0.024078	0.84303	0.247764	0.0454898	0.534733	4.81828e-05	0.779873	0.0464406	0.552652	0.136816	0.263212	0.595874	8.37917e-06	0.477838	0.000229239	0.0955809	0.359878	0.982358	0.985634	-0.571796	0.0180186	-0.45376	0.102478	-0.286968	0.552652	0.110948	0.986633	0.337185	-0.230074	0.759082	0.397916	0.202051	-0.0611416	0.999192	0.999431	-0.459058	0.0955809	-0.341021	0.359878	0.118037	0.982358
At3g48360	-0.756356	0.0028534	0.775375	0.000658329	-0.11556	0.683666	0.000279492	0.515644	0.137643	-0.463851	0.0582867	-0.828284	0.000609313	0.0356949	0.85861	0.870827	0.596889	0.0631523	0.951651	0.0719279	0.999922	-0.792051	0.133264	0.890935	0.137643	1.23923	0.00444175	7.61081e-05	0.73968	0.132122	0.348291	0.932168	0.712724	0.368101	0.997789	0.364433	0.870827	-0.499546	0.596889	-0.863979	0.0631523
At3g48560	-0.250245	0.105381	-0.539054	0.000813161	-1.56887	2.17676e-14	0.759306	1.50483e-06	0.000186141	-0.560986	0.000519489	-0.446715	0.00482337	-0.301689	0.0521778	0.99462	0.831713	0.983989	0.699088	0.196469	0.941175	0.0514437	0.999886	1.02981	0.000186141	0.0219326	0.999998	0.998035	-0.237365	0.877356	-1.00788	0.000264002	-1.12215	4.1439e-05	3.62637e-06	-0.114272	0.99462	-0.259297	0.831713	-0.145025	0.983989
At3g48730	0.213858	0.177205	-0.607379	0.000283182	0.232859	0.142371	0.00616039	0.999999	0.00475254	-0.173942	0.271034	-0.304847	0.0564989	-0.131547	0.404041	0.991174	0.999962	0.969189	0.503866	0.518705	0.194493	0.345406	0.62679	-0.840239	0.00475254	-0.433437	0.378637	0.745752	-0.475832	0.277558	0.406801	0.450173	0.537706	0.164047	0.571617	0.130905	0.991174	-0.0423946	0.999962	-0.1733	0.969189
At3g48890	0.387815	0.00342758	-0.820562	2.89506e-08	-1.49231	1.51147e-16	1.57266e-07	4.12728e-11	0.0055084	0.100588	0.43062	0.0450344	0.723583	0.0854574	0.502782	0.999594	0.999999	0.999915	0.599961	0.34278	0.405342	0.302357	0.545604	0.671743	0.0055084	-0.92115	5.50037e-05	0.000162415	-0.90602	7.40469e-05	-1.59289	9.59988e-11	-1.53734	2.12068e-10	1.15849e-10	0.0555534	0.999594	0.0151304	0.999999	-0.040423	0.999915
At3g48990	0.0358818	0.791478	1.87198	1.98276e-19	1.37872	3.26645e-14	4.51188e-11	5.42009e-08	0.119236	0.402953	0.00426735	0.427063	0.00256745	0.477113	0.000850467	0.999995	0.998792	0.999822	0.400311	-0.391181	0.329619	-0.441232	0.207852	0.493262	0.119236	1.46903	4.64826e-09	7.41446e-09	1.39487	1.96361e-08	0.975766	6.17548e-05	0.951656	9.61478e-05	0.00023781	-0.0241095	0.999995	-0.07416	0.998792	-0.0500505	0.999822
At3g49120	0.494773	0.00243582	2.52175	2.12136e-22	4.29774	1.5442e-33	5.81292e-11	4.10956e-11	1.16037e-09	1.08089	4.99829e-09	1.08411	4.62598e-09	0.724092	2.1475e-05	1	0.58809	0.578664	0.099598	-0.589333	0.0963647	-0.229319	0.901335	-1.77599	1.16037e-09	1.44087	3.25985e-07	3.44205e-07	1.79766	8.18205e-10	3.21686	4.10956e-11	3.21364	4.10956e-11	4.10956e-11	-0.00322028	1	0.356794	0.58809	0.360014	0.578664
At3g49220	-0.356355	0.029482	-0.512628	0.0021906	-1.03191	2.91726e-08	0.98193	0.0448461	0.210241	0.758998	1.47356e-05	0.902855	5.81962e-07	-0.0590753	0.712287	0.987535	0.00787213	0.00107832	0.000108103	-1.25921	1.11757e-05	-0.29728	0.773214	0.519284	0.210241	-1.27163	9.15441e-06	8.81502e-07	-0.453553	0.348861	-1.79091	1.82507e-09	-1.93477	2.09722e-10	0.000920553	-0.143857	0.987535	0.818073	0.00787213	0.96193	0.00107832
At3g49780	0.273601	0.101643	2.01004	3.39516e-17	2.24743	3.47377e-19	1.04435e-08	2.76236e-10	0.908644	0.519055	0.00259062	0.756405	2.55887e-05	0.347621	0.0389853	0.908693	0.976247	0.499933	0.89619	-0.482804	0.314063	-0.0740202	0.999538	-0.237383	0.908644	1.49099	5.32999e-07	2.23272e-05	1.66242	3.41873e-08	1.72837	1.18824e-08	1.49102	5.32716e-07	8.03277e-10	-0.237349	0.908693	0.171434	0.976247	0.408784	0.499933
At3g50260	0.418005	0.0319751	1.45584	5.12791e-10	2.07167	4.60369e-14	0.00401238	3.09302e-06	0.239503	0.449917	0.0524183	0.00757281	0.968274	0.523946	0.00793826	0.666902	0.999856	0.398118	0.999998	0.410432	0.645769	-0.105941	0.998675	-0.615837	0.239503	1.00592	0.0155586	2.58187e-05	0.931889	0.0127557	1.62175	2.90588e-05	2.0641	1.48622e-08	1.20717e-05	0.442344	0.666902	-0.0740287	0.999856	-0.516373	0.398118
At3g50480	0.301739	0.122046	0.924782	1.29955e-05	1.3193	7.89735e-09	0.214636	0.00568085	0.694732	0.565749	0.00479148	0.21553	0.319913	-0.483772	0.0148393	0.82696	0.00398056	0.165478	0.924575	0.0862093	0.999658	0.785511	0.0586752	-0.394518	0.694732	0.359033	0.771316	0.154259	1.40855	5.04492e-05	0.753551	0.0776798	1.10377	0.00439694	2.71053e-07	0.350219	0.82696	1.04952	0.00398056	0.699302	0.165478
At3g50800	0.271345	0.158586	1.26251	9.83725e-09	1.79504	7.04068e-13	0.0054319	8.31354e-06	0.300629	0.300875	0.175402	0.170698	0.371773	0.442349	0.0170967	0.9975	0.995843	0.899781	0.999998	0.100647	0.998946	-0.171003	0.985552	-0.532532	0.300629	0.961632	0.016685	0.00172707	0.820159	0.0253585	1.49416	5.30815e-05	1.62434	2.29259e-06	4.29761e-05	0.130177	0.9975	-0.141474	0.995843	-0.271651	0.899781
At3g50820	-0.144931	0.348811	-2.53383	1.49318e-21	-2.77854	2.26605e-24	6.27371e-11	6.26369e-11	0.879807	-0.613299	0.000197558	-0.586267	0.000347828	-0.497897	0.00202286	0.999996	0.994594	0.998474	0.27359	0.441336	0.336769	0.352966	0.584293	0.244712	0.879807	-1.92053	2.34536e-10	1.73324e-10	-2.03593	8.91114e-11	-2.16524	6.39471e-11	-2.19227	6.3483e-11	6.28415e-11	-0.0270328	0.999996	-0.115402	0.994594	-0.0883697	0.998474
At3g50900	0.326616	0.301345	0.309234	0.302305	0.957354	0.00217675	1	0.689022	0.63801	0.250007	0.403477	0.210603	0.481156	0.0128231	0.967464	0.999999	0.993695	0.997315	0.999974	0.116013	0.999797	0.313793	0.980009	-0.64812	0.63801	0.0592265	0.999992	0.999896	0.296411	0.982603	0.707347	0.547552	0.746751	0.48784	0.259849	0.0394041	0.999999	0.237184	0.993695	0.19778	0.997315
At3g50910	0.189444	0.0921883	2.13343	6.63301e-26	1.57331	6.34023e-20	4.10958e-11	1.03796e-10	0.00901023	1.40472	7.23985e-18	0.675275	1.13116e-07	0.163449	0.144906	0.000285036	1.85279e-09	0.0216078	3.40308e-09	-0.485832	0.0337033	0.0259943	0.999981	0.560118	0.00901023	0.728712	0.000289624	5.22429e-11	1.96998	4.10957e-11	0.168594	0.887646	0.898039	6.27841e-06	7.528e-11	0.729446	0.000285036	1.24127	1.85279e-09	0.511826	0.0216078
At3g50930	0.736165	0.000163631	1.17362	3.09054e-08	1.21073	1.44288e-08	0.536032	0.445201	0.999991	0.833049	2.7255e-05	0.24876	0.176562	0.252612	0.17007	0.222462	0.228737	1	0.998951	0.487405	0.415012	0.483554	0.423977	-0.0371048	0.999991	0.340573	0.769631	0.00860654	0.92101	0.00899298	0.377677	0.684353	0.961966	0.00560052	0.00585906	0.584289	0.222462	0.580437	0.228737	-0.00385126	1
At3g51600	-0.475465	0.00159639	-3.28195	1.60023e-29	-2.94825	2.9202e-27	4.10956e-11	4.1096e-11	0.570041	-0.742045	3.27687e-06	-0.786721	1.06216e-06	-0.148964	0.302254	0.999924	0.0528363	0.0299998	0.773861	0.311257	0.64118	-0.326501	0.592951	-0.333697	0.570041	-2.53991	4.10958e-11	4.10959e-11	-3.13299	4.10956e-11	-2.20621	4.11378e-11	-2.16153	4.11864e-11	4.10956e-11	0.0446763	0.999924	-0.593081	0.0528363	-0.637758	0.0299998
At3g51670	-0.132849	0.418229	-0.415174	0.0136662	-0.0440979	0.787594	0.822325	0.998836	0.594939	0.116549	0.477287	-0.406265	0.0157004	-0.0778861	0.634402	0.224233	0.957684	0.7114	0.886076	0.273415	0.841031	-0.0549633	0.999888	-0.371076	0.594939	-0.531723	0.208508	1	-0.337288	0.687803	-0.160647	0.981457	0.362167	0.619765	0.99999	0.522814	0.224233	0.194435	0.957684	-0.328378	0.7114
At3g51730	-0.317142	0.00134205	-0.813837	7.99348e-12	-0.06865	0.467201	0.00557135	0.428821	9.93825e-06	-0.354749	0.000388964	0.297109	0.00251929	0.0337985	0.719884	0.00012129	0.0530807	0.363695	0.999738	-0.614251	0.000321155	-0.350941	0.103559	-0.745187	9.93825e-06	-0.459088	0.0128113	4.02202e-10	-0.847636	5.83064e-07	0.286099	0.27439	-0.365759	0.0802444	0.970975	-0.651858	0.00012129	-0.388548	0.0530807	0.26331	0.363695
At3g52060	-0.408859	0.0283251	-0.598974	0.00978595	-1.69046	6.61286e-10	0.983437	0.000404748	0.00883155	-0.563847	0.0068392	-0.451881	0.00618784	-0.296192	0.0393847	0.997446	0.869181	0.973369	0.991209	0.0430221	0.999969	-0.112667	0.995805	1.09149	0.00883155	-0.0351271	0.999996	0.993436	-0.302782	0.845853	-1.12662	0.00344153	-1.23858	0.000280692	2.41778e-05	-0.111966	0.997446	-0.267655	0.869181	-0.155689	0.973369
At3g52090	0.0462787	0.659823	-1.04931	9.69573e-12	-0.77204	1.66718e-09	1.23429e-07	1.71802e-05	0.503472	-0.350799	0.000892138	-0.148864	0.139628	-0.0943428	0.345961	0.70265	0.457185	0.998776	0.0822292	0.195142	0.753125	0.140621	0.9233	-0.277266	0.503472	-0.698507	0.000533357	6.21219e-06	-0.954963	1.79033e-06	-0.421241	0.0552906	-0.623176	0.00100024	0.00029186	-0.201936	0.70265	-0.256457	0.457185	-0.0545207	0.998776
At3g52240	-0.354261	0.0277454	-0.243048	0.10747	0.156164	0.350818	0.995312	0.238233	0.478482	-0.09963	0.504834	-0.334723	0.0283518	-0.30141	0.0473828	0.870548	0.927748	0.999985	0.843575	-0.0195376	0.999999	-0.0528512	0.999871	-0.399212	0.478482	-0.143418	0.982994	0.997864	0.0583614	0.999761	0.255794	0.858037	0.490887	0.252882	0.3261	0.235093	0.870548	0.20178	0.927748	-0.0333135	0.999985
At3g52360	0.115005	0.645836	0.489195	0.0172676	-1.00046	8.43734e-05	0.842197	0.0230739	0.000211503	-0.378739	0.135541	0.0212354	0.909238	-0.30825	0.0873117	0.787392	0.9999	0.787383	0.722857	0.0937695	0.999628	0.423254	0.731227	1.48966	0.000211503	0.867935	0.0905186	0.518325	0.797445	0.0471351	-0.621725	0.447819	-1.0217	0.0147224	0.177377	-0.399975	0.787392	-0.0704899	0.9999	0.329485	0.787383
At3g52430	0.19452	0.21534	0.861892	3.22045e-07	0.553384	0.000430165	0.0329895	0.551627	0.676525	0.0720388	0.626441	-0.152649	0.304276	-0.0020878	0.98931	0.88715	0.9993	0.980608	0.992379	0.347169	0.586801	0.196608	0.945658	0.308508	0.676525	0.789853	0.00491902	0.000148653	0.86398	0.00231197	0.481345	0.2073	0.706033	0.0158602	0.115884	0.224688	0.88715	0.0741266	0.9993	-0.150561	0.980608
At3g52590	-0.295085	0.00741567	0.0311645	0.809834	-0.0985012	0.3538	0.379318	0.771113	0.969465	-0.373704	0.000916494	-0.532992	7.62606e-06	-0.283907	0.0144517	0.889943	0.991465	0.586531	0.994692	0.237908	0.602589	-0.0111773	1	0.129666	0.969465	0.404868	0.166313	0.0172136	0.315072	0.445529	0.275203	0.444773	0.434491	0.0572039	0.82962	0.159289	0.889943	-0.0897966	0.991465	-0.249085	0.586531
At3g52610	-0.308163	0.00257838	0.0175957	0.857083	-0.152286	0.104831	0.186438	0.851922	0.800814	-0.278365	0.00606745	-0.10015	0.282612	-0.142994	0.127203	0.767141	0.912409	0.999461	0.99993	-0.208013	0.632768	-0.165169	0.818827	0.169881	0.800814	0.295961	0.277699	0.949913	0.16059	0.835551	0.126079	0.933835	-0.0521361	0.998606	1	-0.178215	0.767141	-0.135371	0.912409	0.0428444	0.999461
At3g52800	-0.0306814	0.871963	0.880911	0.00210957	-0.0378964	0.899805	0.0817869	1	0.222477	0.165901	0.467385	-0.0827268	0.680435	-0.183612	0.337603	0.961081	0.840831	0.999057	0.984547	0.0520454	0.999963	0.152931	0.99232	0.918808	0.222477	0.715011	0.338331	0.0643054	1.06452	0.0267692	-0.203797	0.993917	0.0448305	0.999995	0.998361	0.248628	0.961081	0.349513	0.840831	0.100885	0.999057
At3g52850	-0.441839	0.000155835	-0.174545	0.113947	-0.00650332	0.952485	0.512328	0.067193	0.881738	-0.0762049	0.486014	0.274719	0.0143977	-0.172934	0.117246	0.218374	0.988291	0.0553027	0.181628	-0.716559	0.000288616	-0.268906	0.505663	-0.168041	0.881738	-0.0983398	0.987381	0.0538909	-0.00161101	1	0.0697016	0.997455	-0.281223	0.455441	0.885901	-0.350924	0.218374	0.0967288	0.988291	0.447653	0.0553027
At3g52930	-0.0891168	0.260827	0.858063	2.57183e-15	0.356866	3.07529e-05	2.40282e-10	0.00238368	0.000471065	-0.210599	0.00960293	-0.233032	0.00441824	-0.193079	0.0170398	0.999951	0.999985	0.999159	0.881117	0.143915	0.785027	0.103962	0.934936	0.501196	0.000471065	1.06866	4.48201e-11	4.29032e-11	1.05114	4.76637e-11	0.567465	6.01861e-05	0.589898	2.93738e-05	0.000104697	0.0224332	0.999951	-0.0175197	0.999985	-0.0399529	0.999159
At3g53420	-0.754506	4.09246e-06	-0.951462	3.0446e-08	-2.41404	1.25283e-22	0.932437	1.66371e-09	5.51748e-08	0.731091	7.19966e-06	1.42452	2.14689e-13	0.130559	0.378991	0.0185175	0.0593358	1.11998e-06	3.65316e-08	-2.17902	4.12902e-11	-0.885065	0.001138	1.46258	5.51748e-08	-1.68255	1.11769e-09	4.11029e-11	-1.08202	4.50957e-05	-3.14513	4.10956e-11	-3.83856	4.10956e-11	4.1096e-11	-0.693427	0.0185175	0.600532	0.0593358	1.29396	1.11998e-06
At3g53740	0.0500389	0.722812	-1.01148	1.89663e-09	-0.400584	0.00610357	2.64148e-05	0.224028	0.0365182	-0.495464	0.00085712	-0.202879	0.154056	-0.275223	0.0550286	0.681785	0.875261	0.99911	0.0821311	0.252918	0.797462	0.325262	0.577121	-0.610897	0.0365182	-0.516017	0.114845	0.00201566	-0.736258	0.00621484	0.0948801	0.996738	-0.197705	0.91719	0.988119	-0.292585	0.681785	-0.220241	0.875261	0.0723433	0.99911
At3g53890	-0.0460781	0.718227	-0.364281	0.00588761	-0.325824	0.0131338	0.492446	0.629567	0.999934	-0.211762	0.10131	-0.441258	0.00101985	0.0327558	0.797502	0.795827	0.749572	0.105489	0.939072	0.39518	0.254869	-0.0788339	0.997829	-0.0384568	0.999934	-0.152519	0.956677	0.998062	-0.397037	0.2502	-0.114062	0.987838	0.115434	0.987162	0.35807	0.229496	0.795827	-0.244518	0.749572	-0.474014	0.105489
At3g53900	0.267578	0.178876	-0.857355	0.000133978	-1.14658	3.83816e-05	0.00327676	0.000755558	0.94848	0.0863969	0.661629	-0.250778	0.207222	-0.234859	0.237064	0.827391	0.854308	1	0.986131	0.518356	0.433477	0.502437	0.468557	0.289222	0.94848	-0.943752	0.0204759	0.290491	-0.622496	0.263903	-1.23297	0.00440323	-0.895798	0.0750904	0.0668134	0.337175	0.827391	0.321256	0.854308	-0.0159192	1
At3g54280	0.355191	0.0816965	-0.288371	0.10813	-0.101722	0.566085	0.171195	0.527831	0.974321	0.322178	0.0910684	0.362023	0.0353423	0.424566	0.0198916	0.999985	0.998608	0.999834	0.999996	-0.00683177	1	-0.0693751	0.999825	-0.186648	0.974321	-0.610549	0.18473	0.0987704	-0.712937	0.0649198	-0.4239	0.569265	-0.463745	0.408324	0.298082	-0.039845	0.999985	-0.102388	0.998608	-0.0625433	0.999834
At3g54640	0.300227	0.0231675	1.3389	1.54619e-14	2.21701	1.23299e-23	6.98154e-06	4.12415e-11	0.000161453	1.1928	8.8128e-13	1.10699	1.00641e-11	0.377576	0.00483166	0.996918	0.000523472	0.0024295	0.000122564	-0.806765	0.000611379	-0.0773485	0.99812	-0.878114	0.000161453	0.146093	0.965543	0.796305	0.96132	3.23549e-05	1.02421	9.32117e-06	1.11002	1.65716e-06	4.17471e-11	0.0858101	0.996918	0.815227	0.000523472	0.729417	0.0024295
At3g54890	-0.23918	0.0778744	-2.82053	7.66233e-28	-3.08129	1.02972e-29	4.10956e-11	4.10956e-11	0.735314	-0.825597	8.01538e-08	-0.87114	2.2441e-08	-0.694228	2.96006e-06	0.99988	0.981394	0.934189	0.0330837	0.63196	0.017198	0.455048	0.168379	0.260765	0.735314	-1.99493	4.12185e-11	4.13822e-11	-2.1263	4.11065e-11	-2.2557	4.10966e-11	-2.21015	4.1098e-11	4.10957e-11	0.0455432	0.99988	-0.131369	0.981394	-0.176912	0.934189
At3g55280	0.05173	0.644223	0.16674	0.140238	0.169798	0.133251	0.97732	0.974563	1	0.352901	0.00252492	0.181172	0.10967	0.0515864	0.64514	0.883196	0.405762	0.962061	0.4063	-0.129442	0.962239	0.000143525	1	-0.00305866	1	-0.186161	0.843548	0.999999	0.115153	0.977195	-0.183103	0.852468	-0.0113737	1	0.974428	0.171729	0.883196	0.301315	0.405762	0.129586	0.962061
At3g55980	0.744855	6.22808e-05	1.17448	8.36458e-09	0.00563195	0.975147	0.487334	0.0475339	0.000266027	0.389962	0.0265051	-0.447186	0.0230308	-0.401582	0.022513	0.0224318	0.0218683	0.999974	0.684176	1.19204	0.000322153	1.14644	0.000235456	1.16884	0.000266027	0.784515	0.0236536	8.93324e-07	1.57606	4.40886e-07	-0.38433	0.634313	0.452818	0.521059	0.575222	0.837148	0.0224318	0.791543	0.0218683	-0.0456043	0.999974
At3g56950	0.129301	0.524664	0.196924	0.333843	-0.0459089	0.830034	0.999892	0.990772	0.960972	-0.144501	0.500113	-0.183981	0.366314	0.183627	0.367229	0.999993	0.871439	0.790354	0.935951	0.313282	0.880232	-0.0543267	0.999963	0.242833	0.960972	0.341425	0.851636	0.764808	0.013297	1	0.0985919	0.999469	0.138072	0.996962	0.969296	0.0394803	0.999993	-0.328128	0.871439	-0.367608	0.790354
At3g57260	0.0389603	0.902895	1.00614	0.0025441	0.0590191	0.853384	0.277276	1	0.299197	1.03071	0.00203113	0.924209	0.00527198	-0.138353	0.665085	0.999892	0.114627	0.187439	0.251836	-0.885248	0.37296	0.177313	0.998697	0.947119	0.299197	-0.024574	1	0.99997	1.14449	0.129023	-0.971693	0.272484	-0.86519	0.398681	0.997822	0.106503	0.999892	1.16906	0.114627	1.06256	0.187439
At3g57460	0.0274641	0.753248	0.124026	0.157515	-0.0744453	0.419454	0.969793	0.966088	0.621573	0.291404	0.00196105	0.193221	0.0286674	0.306246	0.000641626	0.97112	0.999997	0.941374	0.303054	-0.165757	0.759273	-0.278782	0.218714	0.198471	0.621573	-0.167379	0.772344	0.993256	-0.18222	0.678591	-0.36585	0.0623308	-0.267666	0.287888	0.0375376	0.0981834	0.97112	-0.0148418	0.999997	-0.113025	0.941374
At3g57520	0.041842	0.830602	2.78	5.5467e-20	2.71367	1.55474e-19	4.23203e-11	4.3987e-11	0.999883	1.67794	9.95596e-12	1.74854	2.64051e-12	0.722039	0.000491636	0.99984	0.0124442	0.00586336	3.05661e-06	-1.70669	1.1895e-06	-0.680197	0.151102	0.0663255	0.999883	1.10206	0.0025195	0.00555351	2.05796	1.03376e-08	1.03574	0.00529901	0.965135	0.011302	2.53389e-08	-0.070601	0.99984	0.955896	0.0124442	1.0265	0.00586336
At3g57870	0.396422	1.6646e-05	0.522056	7.37092e-08	0.381651	3.05965e-05	0.895015	0.999996	0.842442	0.602947	2.01393e-09	0.284461	0.00130176	0.197044	0.0224492	0.0948099	0.0143186	0.97633	0.5111	0.111961	0.932998	0.199378	0.549675	0.140405	0.842442	-0.0808909	0.983199	0.353723	0.325012	0.0835735	-0.221296	0.433525	0.0971903	0.962633	0.629713	0.318486	0.0948099	0.405902	0.0143186	0.0874165	0.97633
At3g59320	0.0115552	0.943307	-0.176979	0.418903	-0.250927	0.306592	0.981058	0.943608	0.999909	-0.0258315	0.880871	-0.0228354	0.894599	0.0432652	0.77907	1	0.999641	0.999711	0.999985	0.0343906	0.99999	-0.03171	0.999991	0.073948	0.999909	-0.151147	0.993704	0.993105	-0.220244	0.959939	-0.225095	0.972671	-0.228091	0.971068	0.905932	-0.00299607	1	-0.0690967	0.999641	-0.0661006	0.999711
At3g60130	-0.341953	0.0182008	1.35999	7.28861e-14	1.76326	5.21929e-18	2.33032e-10	9.4291e-11	0.28117	0.533288	0.000200137	0.00329066	0.982414	-0.340547	0.0186564	0.10203	0.00050951	0.548372	0.000497488	-0.345243	0.543964	-0.00140518	1	-0.403266	0.28117	0.826705	0.000770177	1.7658e-07	1.70054	2.36606e-10	1.22997	4.51436e-07	1.75997	2.26088e-10	9.42937e-11	0.529997	0.10203	0.873835	0.00050951	0.343838	0.548372
At3g60200	0.0794053	0.569575	-0.02003	0.891568	-0.158668	0.343303	0.99616	0.877902	0.988347	-0.122289	0.535866	-0.5089	0.000637278	-0.33873	0.0185169	0.596189	0.944099	0.952138	0.958246	0.588305	0.0470024	0.418135	0.289346	0.138638	0.988347	0.102259	0.998253	0.168718	0.3187	0.613976	-0.0363787	0.999991	0.350232	0.589135	0.95959	0.386611	0.596189	0.216441	0.944099	-0.17017	0.952138
At3g60250	0.139825	0.295867	0.124346	0.377114	0.570763	7.12828e-05	0.999999	0.211977	0.204441	-0.0782211	0.557289	0.164083	0.220835	0.0820577	0.538187	0.787126	0.955187	0.997847	0.851606	-0.0242576	0.999995	0.0577673	0.999605	-0.446417	0.204441	0.202567	0.897534	0.999945	0.0422884	0.999925	0.648984	0.0128414	0.40668	0.26829	0.112869	-0.242304	0.787126	-0.160279	0.955187	0.0820249	0.997847
At3g60750	0.146823	0.334575	-1.823	5.46377e-17	-1.51907	5.2724e-14	5.67668e-11	2.9942e-09	0.711774	-0.440005	0.0051276	-0.439964	0.00513146	-0.229192	0.134379	1	0.919643	0.919704	0.0815329	0.586788	0.0815694	0.376015	0.497521	-0.303931	0.711774	-1.383	4.1421e-07	4.13915e-07	-1.59381	1.04407e-08	-1.07906	7.34684e-05	-1.0791	7.34189e-05	2.08081e-06	-4.09687e-05	1	-0.210813	0.919643	-0.210772	0.919704
At3g60830	0.336688	0.301333	-0.954421	0.000571873	-1.08483	0.0270526	0.0396156	0.152827	0.999797	-0.376466	0.110617	-0.0341058	0.853704	0.106603	0.600205	0.835366	0.600852	0.994486	0.465777	0.370793	0.904911	0.230085	0.988125	0.130409	0.999797	-0.577955	0.473499	0.052318	-1.06102	0.0267077	-0.708364	0.714631	-1.05072	0.297829	0.200394	-0.34236	0.835366	-0.483069	0.600852	-0.140708	0.994486
At3g61260	-0.0485088	0.758814	-0.240058	0.285599	-1.34606	7.21456e-09	0.98041	5.24065e-05	0.00556614	-0.73452	2.87616e-05	-0.105222	0.577858	-0.592817	0.00048401	0.126427	0.987394	0.362942	0.0383527	0.0567132	0.999901	0.544308	0.161759	1.106	0.00556614	0.494462	0.465095	0.997132	0.352759	0.784817	-0.611536	0.14688	-1.24083	0.000395616	0.0394242	-0.629298	0.126427	-0.141703	0.987394	0.487595	0.362942
At3g61470	-0.159521	0.310443	-2.69737	1.06656e-23	-3.06038	2.92475e-26	4.11007e-11	4.10956e-11	0.571501	-0.562838	0.000665299	-0.818868	2.57178e-06	-0.5539	0.000794293	0.85261	1	0.833679	0.45543	0.659347	0.0454438	0.394378	0.480661	0.363011	0.571501	-2.13453	4.41838e-11	2.51096e-10	-2.14347	4.37668e-11	-2.49754	4.11053e-11	-2.24151	4.16452e-11	4.1104e-11	0.25603	0.85261	-0.00893806	1	-0.264968	0.833679
At3g61580	0.190553	0.0762745	-0.19675	0.0674532	-0.867986	4.16088e-11	0.115451	4.20341e-08	0.000498924	0.149879	0.160896	0.230454	0.033183	-0.00275284	0.979265	0.994201	0.90795	0.625142	0.999784	-0.0399007	0.999803	0.193306	0.785641	0.671235	0.000498924	-0.346629	0.202199	0.0622734	-0.193997	0.783126	-1.01786	1.16207e-07	-1.09844	1.55109e-08	5.11288e-06	-0.0805749	0.994201	0.152631	0.90795	0.233206	0.625142
At3g61930	-0.0883505	0.505424	0.907297	6.17957e-10	1.75553	1.22559e-19	1.28697e-05	2.39299e-10	8.25993e-05	-0.163455	0.220476	-0.0717119	0.588516	0.0707102	0.551043	0.996213	0.76951	0.965004	0.998539	-0.0166386	0.999999	-0.159061	0.944512	-0.848229	8.25993e-05	1.07075	2.9294e-06	1.78193e-05	0.836587	0.00010454	1.91898	2.38627e-10	1.82724	2.39621e-10	2.40965e-10	-0.0917432	0.996213	-0.234165	0.76951	-0.142422	0.965004
At3g62290	-0.35762	0.000411582	-0.643267	9.59351e-09	-0.95311	6.0062e-14	0.289305	0.00062541	0.209123	-0.318845	0.00144648	-0.347643	0.000572645	-0.332976	0.000922713	0.999934	0.999998	0.999998	0.999714	-0.00997665	1	-0.0246437	0.999969	0.309843	0.209123	-0.324422	0.169141	0.254155	-0.31029	0.207803	-0.634265	0.000236267	-0.605466	0.000488158	0.000337958	0.0287983	0.999934	0.0141313	0.999998	-0.014667	0.999998
At3g62410	-0.160483	0.251934	-2.7765	1.14149e-26	-1.51859	2.42669e-15	4.10956e-11	7.91151e-08	5.29984e-07	-0.768175	9.10308e-07	-0.375738	0.00896621	-0.378093	0.00857092	0.354477	0.361153	1	0.0344223	0.215255	0.8799	0.21761	0.874983	-1.25791	5.29984e-07	-2.00832	4.15187e-11	4.1096e-11	-2.3984	4.1096e-11	-0.750411	0.00433023	-1.14285	4.608e-06	4.81471e-06	-0.392437	0.354477	-0.390082	0.361153	0.00235511	1
At3g62600	-0.213081	0.135552	-0.65313	2.33574e-05	0.128729	0.416396	0.249078	0.588551	0.00639239	-0.275684	0.0551821	-0.241302	0.0919504	-0.412326	0.00497277	0.999977	0.982585	0.954121	0.999562	0.0282216	0.999991	0.199245	0.915053	-0.78186	0.00639239	-0.377446	0.41434	0.317718	-0.240804	0.829286	0.404414	0.402938	0.370032	0.502843	0.124204	-0.0343818	0.999977	0.136642	0.982585	0.171024	0.954121
At3g62870	0.031044	0.780369	-0.494406	4.14761e-05	-0.244347	0.0316801	0.0173912	0.500904	0.604605	-0.437532	0.00022861	-0.129169	0.248737	0.155317	0.166624	0.373613	0.00496445	0.464481	0.0456291	0.160213	0.908308	-0.124273	0.967503	-0.250059	0.604605	-0.0568744	0.999127	0.199677	-0.649723	0.0015966	0.193185	0.818691	-0.115178	0.976618	0.127682	-0.308363	0.373613	-0.592849	0.00496445	-0.284486	0.464481
At3g63160	0.358577	0.153071	-2.10797	6.46577e-08	-1.96034	6.60249e-05	1.24252e-05	0.000801229	0.999399	-1.2269	1.03956e-05	-1.22369	0.00475097	-1.16745	0.00142666	1	0.999982	0.999997	0.00102798	1.58227	0.0251569	1.52603	0.011682	-0.147636	0.999399	-0.881074	0.103231	0.397324	-0.940523	0.209131	-0.733438	0.547585	-0.736642	0.743131	0.59916	-0.00320468	1	-0.0594486	0.999982	-0.0562439	0.999997
At3g63500	-0.287328	0.108073	0.111837	0.527378	-0.102564	0.582237	0.598557	0.978201	0.958655	-0.2809	0.115997	0.182071	0.305021	0.160465	0.36546	0.436153	0.489946	0.999999	1	-0.469399	0.420573	-0.447793	0.473738	0.2144	0.958655	0.392736	0.615145	0.999743	-0.0486281	0.999958	0.178336	0.981357	-0.284634	0.873263	0.905765	-0.46297	0.436153	-0.441365	0.489946	0.0216058	0.999999
At4g00050	-0.542242	0.0537492	-1.63592	2.18216e-06	-2.67977	2.44225e-13	0.102597	1.67528e-05	0.133414	-0.799615	0.00530274	-0.11422	0.679318	-0.311232	0.262493	0.497291	0.806486	0.995686	0.98525	-0.428022	0.8785	-0.23101	0.990967	1.04385	0.133414	-0.836307	0.34032	0.0067085	-1.32469	0.0258549	-1.88015	0.000168785	-2.56555	3.12394e-07	1.97981e-06	-0.685395	0.497291	-0.488383	0.806486	0.197012	0.995686
At4g00100	-0.00674067	0.956391	-1.16771	3.82708e-13	-1.52169	1.96752e-17	1.92779e-07	1.40077e-10	0.334037	-0.138185	0.265044	-0.151676	0.221737	0.0732485	0.553008	1	0.825942	0.785759	0.973358	0.144935	0.959537	-0.0799892	0.997254	0.353977	0.334037	-1.02952	3.17565e-06	4.22106e-06	-1.24096	3.45924e-08	-1.3835	1.66066e-09	-1.37001	2.20279e-09	5.95408e-11	0.0134908	1	-0.211434	0.825942	-0.224925	0.785759
At4g00430	-0.339671	0.0686459	0.752461	0.000132911	-0.452352	0.0165286	0.00124685	0.997899	0.000293007	1.06642	3.15657e-07	1.39011	4.32194e-10	0.588455	0.00218073	0.809167	0.444346	0.0344552	1.91623e-05	-1.72978	1.93307e-07	-0.928126	0.00887082	1.20481	0.000293007	-0.31396	0.828024	0.15264	0.164006	0.98789	-1.51877	3.94537e-06	-1.84246	3.81009e-08	0.00235248	-0.323684	0.809167	0.477967	0.444346	0.801651	0.0344552
At4g00620	-0.108786	0.495259	-0.232359	0.148472	0.0813546	0.647857	0.993595	0.966157	0.772377	0.252422	0.136692	0.0439679	0.782424	0.220637	0.169618	0.943244	0.999993	0.968205	0.621707	-0.152754	0.983176	-0.329422	0.68394	-0.313713	0.772377	-0.48478	0.300261	0.818259	-0.452995	0.344247	-0.171067	0.980758	0.0373867	0.999986	0.991519	0.208454	0.943244	0.0317851	0.999993	-0.176669	0.968205
At4g00750	-0.11749	0.573733	0.509053	0.0174552	-0.403342	0.0572256	0.285708	0.924271	0.0337775	-0.482306	0.0239468	-0.274955	0.190886	-0.215403	0.304035	0.980395	0.942499	0.99995	0.813833	0.157464	0.994399	0.0979123	0.999422	0.912394	0.0337775	0.991358	0.016307	0.0981509	0.724455	0.152103	0.0789639	0.999798	-0.128387	0.997863	0.987371	-0.207351	0.980395	-0.266903	0.942499	-0.0595519	0.99995
At4g00860	0.0104312	0.906966	-0.067435	0.451115	0.182415	0.0448999	0.9891	0.745058	0.362148	-0.190412	0.0366097	-0.159421	0.0783349	-0.0442961	0.620081	0.999868	0.85218	0.940644	0.603038	0.169852	0.754811	0.0547273	0.997903	-0.24985	0.362148	0.122977	0.922704	0.977038	-0.0231389	0.999969	0.372827	0.0484036	0.341836	0.0875733	0.471579	-0.0309906	0.999868	-0.146116	0.85218	-0.115125	0.940644
At4g01010	0.0587478	0.723345	1.40598	5.26492e-12	1.11772	2.40881e-07	4.18373e-06	0.00126812	0.843505	0.0463364	0.768479	0.0775379	0.622581	0.188624	0.233945	0.999992	0.987104	0.995886	1	-0.0187901	0.999999	-0.129876	0.992487	0.288258	0.843505	1.35965	1.92345e-06	3.17752e-06	1.21736	1.86772e-05	1.07139	0.000791558	1.04019	0.00119367	0.00488693	-0.0312015	0.999992	-0.142287	0.987104	-0.111086	0.995886
At4g01050	0.0206539	0.885957	-1.55196	3.79662e-15	-2.08749	2.39086e-20	3.63927e-09	4.13427e-11	0.104671	-0.260183	0.0750337	-0.31603	0.031738	-0.195718	0.177751	0.999773	0.999541	0.991053	0.735373	0.336684	0.562848	0.216372	0.89203	0.535525	0.104671	-1.29178	6.27699e-07	1.73717e-06	-1.35624	1.92617e-07	-1.8273	7.61547e-11	-1.77146	1.36983e-10	5.21599e-11	0.0558469	0.999773	-0.064465	0.999541	-0.120312	0.991053
At4g01070	-0.342384	0.0658594	1.37435	6.38557e-12	0.221788	0.151523	4.69341e-08	0.18422	3.38572e-05	0.0821667	0.610849	0.538328	0.00270045	0.083021	0.587911	0.385141	1	0.360453	0.506403	-0.880712	0.0110914	-0.425405	0.479296	1.15257	3.38572e-05	1.29219	6.25984e-06	0.00772873	1.29133	3.63065e-06	0.139621	0.988066	-0.31654	0.734638	0.986883	-0.456161	0.385141	-0.000854289	1	0.455307	0.360453
At4g01250	0.82152	9.49888e-07	1.29381	1.07753e-11	0.695465	4.19022e-05	0.222735	0.991133	0.0728486	0.0178815	0.913577	0.153101	0.354874	-0.107344	0.467556	0.991699	0.992571	0.842157	0.00780365	0.668419	0.0415817	0.928864	0.000609891	0.59834	0.0728486	1.27592	6.81442e-06	5.74956e-05	1.40115	2.31267e-07	0.677583	0.0450215	0.542364	0.173761	0.00558041	-0.13522	0.991699	0.125225	0.992571	0.260445	0.842157
At4g01870	-0.226213	0.162724	4.27436	7.84879e-32	3.04827	1.57958e-25	5.43659e-10	5.43659e-10	3.18926e-06	0.402287	0.0225711	0.105941	0.537337	0.0340739	0.812228	0.820257	0.56643	0.999497	0.0962592	-0.332153	0.713075	-0.260286	0.826479	1.22609	3.18926e-06	3.87207	5.43659e-10	5.43659e-10	4.24029	5.43659e-10	2.64598	5.43676e-10	2.94233	5.4366e-10	5.43659e-10	0.296347	0.820257	0.368213	0.56643	0.0718666	0.999497
At4g02020	-0.150852	0.437982	-0.687367	3.12331e-05	0.0314865	0.829806	0.25091	0.973173	0.014414	-0.504042	0.000672342	-0.0460195	0.737092	-0.240729	0.0552362	0.188983	0.701614	0.89148	0.667268	-0.104833	0.997629	0.0898764	0.998661	-0.718854	0.014414	-0.183326	0.938834	0.0292564	-0.446638	0.198168	0.535528	0.101258	0.077506	0.99875	0.705883	-0.458022	0.188983	-0.263313	0.701614	0.194709	0.89148
At4g02030	0.123055	0.319722	1.20026	1.41324e-13	0.860389	3.79685e-09	1.12019e-06	0.00112684	0.377577	0.00418872	0.972856	-0.340065	0.00756011	-0.105009	0.39523	0.36327	0.988244	0.752203	0.982784	0.46312	0.097731	0.228064	0.774903	0.339868	0.377577	1.19607	8.76495e-08	9.65859e-11	1.30527	8.38811e-09	0.8562	0.0001113	1.20045	7.97587e-08	1.18658e-05	0.344253	0.36327	0.109198	0.988244	-0.235055	0.752203
At4g02380	0.840209	0.00103088	3.84809	4.48818e-21	3.42159	5.20626e-19	3.04304e-10	1.2503e-08	0.808519	0.320892	0.211997	0.0415986	0.885637	0.258667	0.31303	0.977505	0.999977	0.992785	0.675364	0.79861	0.289976	0.581542	0.562306	0.426499	0.808519	3.5272	1.52062e-10	1.5164e-10	3.58942	1.51057e-10	3.1007	2.8927e-10	3.37999	2.34601e-10	2.25504e-10	0.279293	0.977505	0.0622248	0.999977	-0.217068	0.992785
At4g02410	-0.0752325	0.557276	0.905521	2.74897e-09	0.305787	0.0198543	1.87745e-05	0.295279	0.0186428	-0.0871883	0.496641	-0.33175	0.0118698	-0.150748	0.241855	0.751627	0.99924	0.91439	1	0.256517	0.712573	0.0755154	0.998256	0.599734	0.0186428	0.992709	1.47868e-05	9.9738e-08	1.05627	4.10654e-06	0.392975	0.263324	0.637537	0.0102867	0.132399	0.244561	0.751627	0.0635597	0.99924	-0.181002	0.91439
At4g02520	0.399617	0.00988621	2.64439	6.48713e-24	3.1745	1.31208e-27	6.27756e-11	6.26361e-11	0.139563	-0.221003	0.144785	-0.754228	5.54838e-06	-0.280238	0.0807406	0.135297	0.999782	0.262057	0.0522335	1.15384	1.82678e-05	0.679855	0.0317989	-0.530112	0.139563	2.8654	6.26361e-11	6.26361e-11	2.92463	6.26361e-11	3.39551	6.26361e-11	3.92873	6.26361e-11	6.26361e-11	0.533225	0.135297	0.0592347	0.999782	-0.47399	0.262057
At4g02570	0.0394958	0.821827	-0.474356	0.00881349	-1.37237	1.64088e-10	0.312054	6.91554e-06	0.00768716	-0.0386736	0.825474	-0.0371574	0.832209	-0.0913855	0.602698	1	0.999935	0.999926	0.999551	0.0766532	0.999592	0.130881	0.994692	0.898019	0.00768716	-0.435682	0.496283	0.492404	-0.38297	0.633119	-1.3337	2.17071e-05	-1.33522	2.12343e-05	4.64589e-05	-0.00151616	1	0.0527119	0.999935	0.0542281	0.999926
At4g02780	0.252153	0.528754	1.13632	7.15037e-06	1.00436	3.68461e-05	0.369272	0.541319	0.996654	0.0596661	0.738117	0.275698	0.0771688	0.374447	0.0131776	0.932906	0.726294	0.996288	0.997483	-0.0235454	1	-0.122294	0.99967	0.131965	0.996654	1.07666	0.00554064	0.0217063	0.761877	0.0446585	0.944693	0.0177289	0.728661	0.0690735	0.135121	-0.216032	0.932906	-0.314781	0.726294	-0.0987491	0.996288
At4g02890	-0.115416	0.263678	0.748763	1.20983e-09	-0.159659	0.124015	2.67374e-06	0.999619	8.65095e-07	0.185429	0.0751283	-0.0999818	0.33221	-0.262244	0.0130814	0.369787	0.0346824	0.869759	0.312042	-0.015434	0.999998	0.146829	0.910568	0.908422	8.65095e-07	0.563333	0.00349938	3.95434e-06	1.01101	6.17763e-08	-0.345089	0.178748	-0.0596776	0.998376	0.979955	0.285411	0.369787	0.447674	0.0346824	0.162263	0.869759
At4g03060	-0.225045	0.347028	-1.85625	1.51482e-11	-0.223523	0.318335	7.0986e-05	1	3.67033e-05	0.315016	0.16184	0.498441	0.0154555	1.08315	1.81565e-06	0.989227	0.121932	0.312295	0.561086	-0.723486	0.198411	-1.3082	0.00143217	-1.63272	3.67033e-05	-2.17126	8.5972e-08	2.94297e-09	-2.9394	5.46786e-10	-0.538539	0.526915	-0.721964	0.167849	0.000868601	-0.183426	0.989227	-0.768137	0.121932	-0.584711	0.312295
At4g03070	0.0536871	0.906014	-0.0356811	0.923435	1.56836	5.11235e-05	0.999987	0.106589	0.0322131	-0.0200361	0.964852	0.624421	0.0813608	0.857698	0.0182904	0.867649	0.644293	0.996927	0.999997	-0.570734	0.916208	-0.80401	0.723379	-1.60404	0.0322131	-0.015645	1	0.785002	-0.893379	0.503788	1.5884	0.0799468	0.943941	0.412088	0.706031	-0.644457	0.867649	-0.877734	0.644293	-0.233276	0.996927
At4g03260	-0.206931	0.276379	0.129749	0.493391	-0.356115	0.0639707	0.801834	0.993086	0.458293	0.269797	0.13667	0.0339399	0.849889	0.00937303	0.958309	0.935559	0.904877	0.999999	0.450786	-0.240871	0.937098	-0.216304	0.959635	0.485863	0.458293	-0.140049	0.994192	0.999045	0.120376	0.997149	-0.625912	0.170624	-0.390054	0.662916	0.720961	0.235857	0.935559	0.260424	0.904877	0.0245669	0.999999
At4g03410	0.136079	0.658746	0.261934	0.421071	-0.54202	0.099595	0.999739	0.650762	0.499645	0.33909	0.273641	0.336174	0.331039	0.165363	0.631272	1	0.998928	0.999234	0.997006	-0.200095	0.997887	-0.0292836	1	0.803954	0.499645	-0.0771562	0.999977	0.999985	0.0965709	0.999946	-0.88111	0.368315	-0.878194	0.434691	0.663752	0.00291585	1	0.173727	0.998928	0.170811	0.999234
At4g03520	0.119263	0.307925	-1.33412	3.68326e-16	-1.2722	2.25465e-15	1.00652e-10	2.7922e-10	0.99894	-0.0182644	0.875334	-0.238816	0.0441206	-0.0246631	0.83224	0.758195	1	0.779961	0.958712	0.358079	0.261481	0.143926	0.950096	-0.0619239	0.99894	-1.31586	1.35141e-09	1.97419e-07	-1.30946	1.55569e-09	-1.25394	5.3804e-09	-1.03338	8.02921e-07	6.21639e-09	0.220552	0.758195	0.0063987	1	-0.214153	0.779961
At4g04510	0.362021	0.0224	1.37073	3.55332e-12	1.61827	1.14335e-14	0.000321752	5.78992e-06	0.8638	1.33304	8.70478e-12	0.793314	3.73288e-06	0.470918	0.00346007	0.148787	0.00289754	0.67789	0.0005756	-0.431293	0.366683	-0.108897	0.995967	-0.247547	0.8638	0.0376855	0.999977	0.102461	0.899809	0.0016761	0.285232	0.778369	0.824959	0.00490226	3.5101e-05	0.539727	0.148787	0.862123	0.00289754	0.322396	0.67789
At4g04770	-0.199175	0.0933048	-1.68539	3.2978e-20	-0.865006	8.58461e-10	7.62632e-11	0.00225815	9.86152e-05	-0.515301	4.80156e-05	0.554989	1.48804e-05	-0.21804	0.0668783	4.04446e-07	0.472546	0.000265625	0.403067	-0.754164	0.000391469	0.0188652	0.999997	-0.820386	9.86152e-05	-1.17009	4.24627e-08	4.10956e-11	-1.46735	9.44639e-11	-0.349705	0.292253	-1.42	1.93858e-10	0.00323192	-1.07029	4.04446e-07	-0.297261	0.472546	0.77303	0.000265625
At4g05020	0.404581	0.08137	2.28801	1.08825e-14	1.59129	1.16322e-09	2.63537e-06	0.00508632	0.220255	1.44406	1.45283e-08	0.671165	0.00303787	0.330545	0.131957	0.133962	0.00763239	0.873076	0.0197178	-0.266584	0.956585	0.0740357	0.999894	0.696719	0.220255	0.843946	0.0798467	3.36627e-05	1.95746	5.9417e-07	0.147228	0.996609	0.920123	0.0435396	0.00173745	0.772895	0.133962	1.11351	0.00763239	0.340619	0.873076
At4g05050	-0.288684	0.0106205	0.598274	1.12227e-06	-0.075995	0.488911	6.18778e-06	0.739186	0.00076904	0.274059	0.0149927	-0.214605	0.0542418	-0.310835	0.00617598	0.0288217	0.00484507	0.988765	0.00745598	-0.0740789	0.996665	0.0221506	0.999991	0.674269	0.00076904	0.324215	0.301729	3.49105e-05	0.909109	3.66284e-06	-0.350054	0.224405	0.13861	0.945166	0.651502	0.488664	0.0288217	0.584894	0.00484507	0.0962296	0.988765
At4g05160	-0.0311144	0.856542	0.132109	0.562699	0.268079	0.243985	0.991905	0.89457	0.998048	0.0128349	0.944945	0.0683276	0.671634	-0.0138715	0.927172	0.999908	0.999997	0.998944	0.999975	-0.0994419	0.998055	-0.0172429	1	-0.13597	0.998048	0.119274	0.998386	0.999901	0.14598	0.994127	0.255244	0.949686	0.199751	0.977763	0.901181	-0.0554927	0.999908	0.0267064	0.999997	0.0821991	0.998944
At4g05320	-0.167879	0.233302	0.548032	0.000239676	-0.175266	0.213645	0.00776622	1	0.00694895	0.311763	0.0293307	-0.126153	0.369065	-0.415509	0.00427263	0.244255	0.00654326	0.684942	0.162599	-0.0417265	0.999938	0.24763	0.806391	0.723298	0.00694895	0.236268	0.835132	0.0143315	0.963541	0.000131938	-0.48703	0.150576	-0.0491133	0.999861	0.82533	0.437916	0.244255	0.727273	0.00654326	0.289356	0.684942
At4g08460	-0.125674	0.147054	0.244718	0.00391812	0.110548	0.227653	0.031016	0.414806	0.877205	0.143679	0.0819622	-0.00793221	0.922346	0.0279967	0.730948	0.770487	0.912417	0.999569	0.217247	-0.117742	0.915554	-0.153671	0.780295	0.13417	0.877205	0.101039	0.949053	0.252834	0.216721	0.418376	-0.0331308	0.999783	0.118481	0.923618	0.983433	0.151611	0.770487	0.115682	0.912417	-0.0359289	0.999569
At4g08685	-0.11652	0.63127	-1.52872	5.31255e-08	-1.40887	9.75516e-07	0.0016797	0.00677263	0.999348	-0.38746	0.114385	-0.133178	0.583437	-0.20944	0.389468	0.975215	0.995083	0.999919	0.967394	0.0166584	1	0.0929208	0.999786	-0.119858	0.999348	-1.14126	0.0180618	0.00196151	-1.31928	0.00393548	-1.02141	0.0557543	-1.27569	0.007794	0.0145823	-0.254282	0.975215	-0.17802	0.995083	0.0762624	0.999919
At4g09800	0.213863	0.242139	-0.4163	0.0252148	-0.581367	0.00220469	0.153297	0.0336513	0.986898	-0.0879371	0.62874	-0.0913673	0.615444	0.0166443	0.927007	1	0.998451	0.998191	0.844329	0.305231	0.838026	0.197219	0.971219	0.165067	0.986898	-0.328363	0.792366	0.799467	-0.432945	0.542357	-0.49343	0.39601	-0.49	0.40387	0.197003	0.00343022	1	-0.104581	0.998451	-0.108012	0.998191
At4g10120	-0.0783388	0.625001	1.12591	3.22722e-09	0.274196	0.0910442	2.68928e-05	0.625019	0.00503914	0.389965	0.017685	-0.123719	0.440925	-0.0540359	0.735861	0.220369	0.37257	0.9996	0.314047	0.0453798	0.999952	-0.024303	0.999998	0.851717	0.00503914	0.735947	0.0221851	1.30479e-05	1.17995	3.94866e-05	-0.11577	0.995424	0.397914	0.495966	0.692746	0.513684	0.220369	0.444001	0.37257	-0.0696828	0.9996
At4g10340	-0.146245	0.318862	-3.18486	1.53409e-28	-3.02235	1.93278e-27	4.10956e-11	4.10956e-11	0.967981	-0.698992	1.25692e-05	-0.885688	1.20903e-07	-0.741332	4.4942e-06	0.94276	0.999946	0.980895	0.094203	0.739443	0.00867931	0.595087	0.0579418	-0.162504	0.967981	-2.48587	4.10962e-11	4.11118e-11	-2.44353	4.1097e-11	-2.32336	4.11062e-11	-2.13667	4.13486e-11	4.11176e-11	0.186695	0.94276	0.0423396	0.999946	-0.144356	0.980895
At4g11260	-0.286859	0.0230738	-0.619746	0.000162827	-1.00129	1.83926e-09	0.517256	0.00308788	0.393175	-0.0885164	0.495416	-0.371817	0.0165951	-0.0717938	0.579922	0.7018	0.999999	0.649459	0.869281	0.0849585	0.997676	-0.215065	0.826145	0.381546	0.393175	-0.53123	0.0973538	0.843398	-0.547953	0.0806961	-0.912776	0.000162987	-0.629475	0.030061	0.000122434	0.283301	0.7018	-0.0167226	0.999999	-0.300024	0.649459
At4g11280	-0.136778	0.318466	2.63761	5.06557e-26	1.48623	2.57421e-15	4.10956e-11	3.20273e-10	2.54542e-06	0.374919	0.00787694	-0.284951	0.0406254	-0.26596	0.0554158	0.0138527	0.0182767	0.999999	0.0997243	0.148173	0.971194	0.129182	0.984247	1.15139	2.54542e-06	2.26269	4.10976e-11	4.10956e-11	2.90357	4.10956e-11	1.11131	5.46179e-06	1.77118	5.77547e-11	6.49386e-11	0.65987	0.0138527	0.640879	0.0182767	-0.018991	0.999999
At4g11300	0.377684	0.0282593	-0.0509128	0.762387	-0.635955	0.000374374	0.468836	0.00104559	0.151692	0.218625	0.197462	0.0959121	0.569383	0.0992675	0.555994	0.995245	0.995825	1	0.984367	0.281772	0.840058	0.278416	0.846665	0.585042	0.151692	-0.269538	0.863451	0.989108	-0.15018	0.987931	-0.85458	0.00843583	-0.731867	0.0355125	0.0342272	0.122713	0.995245	0.119357	0.995825	-0.00335545	1
At4g11360	-0.26292	0.0892139	-1.13279	1.85381e-10	-0.469873	0.00194121	0.00158351	0.919562	0.0230862	-0.722417	6.31242e-06	-0.516468	0.000734177	0.389317	0.00923017	0.912299	1.87569e-05	0.000615969	0.257259	0.253548	0.829453	-0.652236	0.0333014	-0.662915	0.0230862	-0.410371	0.348285	0.0420879	-1.5221	1.17502e-08	0.252544	0.815428	0.0465955	0.999909	0.00130006	-0.205949	0.912299	-1.11173	1.87569e-05	-0.905785	0.000615969
At4g11960	-0.0388694	0.849319	-0.21695	0.21365	-0.295105	0.0931718	0.984446	0.92722	0.999509	-0.0454342	0.753561	0.0773553	0.593387	0.238976	0.103809	0.990202	0.727622	0.966921	1	-0.116225	0.997049	-0.277845	0.872262	0.0781551	0.999509	-0.171515	0.971857	0.776132	-0.455925	0.340438	-0.249671	0.872851	-0.37246	0.563412	0.184928	-0.12279	0.990202	-0.28441	0.727622	-0.16162	0.966921
At4g12230	0.0534275	0.794237	0.885787	6.17603e-05	0.638483	0.00280052	0.0590005	0.339675	0.954746	0.270057	0.190801	0.111806	0.585609	-0.0393443	0.847671	0.993762	0.889798	0.994963	0.974271	-0.0583787	0.99995	0.0927717	0.999514	0.247304	0.954746	0.61573	0.284914	0.095053	0.925131	0.0258369	0.368426	0.795507	0.526677	0.457595	0.192096	0.15825	0.993762	0.309401	0.889798	0.15115	0.994963
At4g12320	-0.115884	0.514623	-2.04301	3.10967e-16	-1.88914	6.03394e-15	4.29208e-09	4.23035e-08	0.989407	-0.21753	0.223524	-0.225	0.208245	0.0444154	0.802444	1	0.899115	0.887828	0.998488	0.109116	0.997877	-0.1603	0.987244	-0.15387	0.989407	-1.82548	1.9413e-08	2.16994e-08	-2.08742	4.34842e-10	-1.67161	1.92675e-07	-1.66414	2.15351e-07	3.90376e-09	0.00746961	1	-0.261946	0.899115	-0.269415	0.887828
At4g12470	-0.220157	0.294204	-0.265585	0.242492	-0.710275	0.0143335	0.999988	0.706634	0.80178	0.192214	0.546224	0.369913	0.107325	0.203083	0.273005	0.997125	1	0.991572	0.87898	-0.590069	0.396675	-0.423239	0.642186	0.44469	0.80178	-0.457799	0.839177	0.35667	-0.468667	0.585789	-0.902489	0.283206	-1.08019	0.0477256	0.0882963	-0.177698	0.997125	-0.0108684	1	0.16683	0.991572
At4g12480	0.0805696	0.547637	0.000702814	0.995702	0.824296	1.2876e-08	0.998121	0.00201062	0.000346066	0.250425	0.0882587	0.521926	0.000349429	1.24114	6.80241e-16	0.762687	2.46611e-05	0.00390598	0.955065	-0.441356	0.215378	-1.16057	1.50636e-07	-0.823593	0.000346066	-0.249722	0.795837	0.0809588	-1.24043	1.30075e-08	0.573871	0.0497153	0.30237	0.629204	0.230813	-0.271501	0.762687	-0.99071	2.46611e-05	-0.71921	0.00390598
At4g12490	-0.224589	0.519382	0.529335	0.00252366	1.01739	1.28899e-07	0.375714	0.0258831	0.273978	0.411798	0.100356	0.951565	3.14616e-05	1.22134	2.62776e-09	0.532391	0.0804087	0.889666	0.662888	-1.17615	0.0576495	-1.44593	0.00632248	-0.488059	0.273978	0.117538	0.998548	0.577677	-0.692001	0.0420815	0.605597	0.311849	0.0658291	0.999819	0.934728	-0.539768	0.532391	-0.809539	0.0804087	-0.269771	0.889666
At4g12500	-0.0459881	0.8456	1.08569	2.02287e-05	0.587461	0.0101668	0.0144822	0.367274	0.574536	0.16216	0.540299	0.235106	0.323443	0.655731	0.000766887	0.99994	0.624138	0.702601	0.990722	-0.281094	0.955349	-0.70172	0.188112	0.498229	0.574536	0.92353	0.0987842	0.109399	0.429958	0.630742	0.425301	0.804113	0.352354	0.872498	0.999859	-0.0729464	0.99994	-0.493572	0.624138	-0.420625	0.702601
At4g12510	-0.00120874	0.99508	0.903034	2.97923e-07	0.998959	1.34472e-08	0.00839475	0.00252085	0.991439	-0.360753	0.202034	0.311539	0.0189241	0.28328	0.00809192	0.261641	0.271687	0.999969	0.887074	-0.312748	0.746606	-0.284489	0.774482	-0.0959248	0.991439	1.26379	0.00458085	0.0272781	0.619754	0.00796608	1.35971	0.00189576	0.687419	0.00534264	0.00108503	-0.672293	0.261641	-0.644033	0.271687	0.0282593	0.999969
At4g12520	0.216793	0.459435	0.949972	0.00123983	1.16221	5.63249e-05	0.415367	0.146262	0.986508	-0.314186	0.382824	0.371674	0.11157	0.147143	0.516094	0.578453	0.870918	0.977614	0.844567	-0.154881	0.997876	0.0696502	0.999957	-0.212243	0.986508	1.26416	0.0795179	0.527569	0.802829	0.204584	1.4764	0.0234533	0.79054	0.170915	0.0449872	-0.685861	0.578453	-0.461329	0.870918	0.224531	0.977614
At4g12600	-0.0845961	0.245435	-0.721579	6.45613e-14	-0.436486	1.372e-07	9.81272e-07	0.0131256	0.0730907	-0.508652	3.28433e-09	-0.461372	3.80784e-08	0.145287	0.0487078	0.997166	5.29866e-07	2.93661e-06	0.00152123	0.376776	0.00643254	-0.229883	0.229962	-0.285094	0.0730907	-0.212927	0.307884	0.126874	-0.866866	2.64868e-10	0.0721666	0.980148	0.024886	0.999874	7.16591e-06	-0.0472806	0.997166	-0.653939	5.29866e-07	-0.606658	2.93661e-06
At4g12720	0.700901	1.19411e-05	0.500757	0.00108938	-0.456163	0.0026964	0.922981	9.7901e-06	0.000294735	0.402462	0.00754434	-0.0877946	0.589811	-0.245458	0.0959285	0.229989	0.0294738	0.977821	0.691919	0.788696	0.00800742	0.946359	0.000350461	0.956921	0.000294735	0.098295	0.996663	0.0902848	0.746215	0.00771188	-0.858626	0.00142678	-0.368369	0.540251	0.90592	0.490257	0.229989	0.64792	0.0294738	0.157663	0.977821
At4g12800	0.0358846	0.827472	-2.12803	3.014e-18	-2.65922	2.0146e-22	5.19462e-11	4.10991e-11	0.215045	-0.362746	0.0310819	-0.346652	0.0390042	-0.343793	0.0405824	1	0.999999	1	0.524796	0.382536	0.569405	0.379677	0.577351	0.531194	0.215045	-1.76528	6.10912e-09	4.72599e-09	-1.78424	4.51567e-09	-2.29648	4.24916e-11	-2.31257	4.21863e-11	4.21396e-11	-0.0160948	1	-0.0189536	0.999999	-0.00285878	1
At4g13300	0.171082	0.722127	0.766374	0.000636488	1.21934	3.36657e-05	0.850874	0.386814	0.68165	0.18249	0.512582	-0.0308089	0.87521	0.356742	0.0341657	0.987084	0.993269	0.638932	1	0.201891	0.998613	-0.185661	0.998958	-0.45297	0.68165	0.583884	0.522467	0.0754932	0.409632	0.584866	1.03685	0.0833582	1.25015	0.00548412	0.0595003	0.213299	0.987084	-0.174252	0.993269	-0.387551	0.638932
At4g13430	-0.478126	0.0316164	-1.31699	5.56992e-08	-1.16031	2.43275e-06	0.0703994	0.241379	0.994722	-0.380612	0.067605	0.183163	0.400143	-0.197556	0.311147	0.414041	0.986072	0.774917	0.999453	-0.661289	0.272267	-0.28057	0.925187	-0.156678	0.994722	-0.936375	0.0243564	0.000100374	-1.11943	0.00300332	-0.779697	0.110375	-1.34347	0.000844452	0.0201691	-0.563775	0.414041	-0.183055	0.986072	0.38072	0.774917
At4g13510	0.354378	0.0301256	0.202001	0.2097	-0.103474	0.518252	0.983747	0.336891	0.751603	-0.564411	0.000814348	-0.348045	0.0330649	-0.021864	0.891218	0.927969	0.170722	0.696972	0.00195963	0.702423	0.0326048	0.376242	0.555774	0.305475	0.751603	0.766411	0.0150372	0.159596	0.223865	0.917612	0.460937	0.329559	0.244571	0.884498	0.999132	-0.216366	0.927969	-0.542547	0.170722	-0.326181	0.696972
At4g13770	0.155138	0.292899	-3.09167	8.17101e-28	-1.8694	5.49283e-18	4.10956e-11	4.31566e-11	3.36768e-06	0.254013	0.0877188	0.289353	0.0526902	0.466045	0.00236501	0.999978	0.906977	0.955291	0.996718	-0.134214	0.986499	-0.310907	0.662491	-1.22227	3.36768e-06	-3.34568	4.10956e-11	4.10956e-11	-3.55772	4.10956e-11	-2.12341	4.14733e-11	-2.15875	4.13029e-11	4.11061e-11	-0.0353395	0.999978	-0.212032	0.906977	-0.176693	0.955291
At4g13940	-0.360065	0.0113678	-0.199438	0.152376	-0.65126	1.59495e-05	0.961252	0.666491	0.201923	0.120908	0.382718	-0.0247497	0.857709	-0.149569	0.281124	0.974535	0.731475	0.987171	0.149703	-0.335315	0.52125	-0.210496	0.885862	0.451823	0.201923	-0.320346	0.570716	0.945061	-0.0498686	0.99984	-0.772169	0.00276209	-0.626511	0.0247889	0.119396	0.145658	0.974535	0.270477	0.731475	0.124819	0.987171
At4g14030	-0.135196	0.449541	-1.0768	1.41228e-07	-0.581179	0.00186599	0.00554594	0.488927	0.370151	-0.263666	0.14327	0.25574	0.155444	0.212982	0.260009	0.318675	0.444531	0.999981	0.995494	-0.390936	0.629271	-0.348178	0.755704	-0.495624	0.370151	-0.813137	0.0239579	3.16366e-05	-1.28979	9.30708e-05	-0.317513	0.802266	-0.836919	0.0184982	0.0365575	-0.519406	0.318675	-0.476648	0.444531	0.0427577	0.999981
At4g14130	0.146763	0.382333	-0.143275	0.568461	0.13488	0.51113	0.92457	1	0.952245	-0.270841	0.158667	0.533013	0.0075126	-0.242046	0.153336	0.0485681	0.999997	0.0412685	0.563018	-0.386251	0.641831	0.388808	0.567933	-0.278155	0.952245	0.127567	0.998407	0.277628	0.098771	0.999433	0.405722	0.687942	-0.398133	0.704491	0.705034	-0.803855	0.0485681	-0.0287957	0.999997	0.775059	0.0412685
At4g14160	-0.353075	3.68608e-05	-0.495031	5.49148e-08	-0.368657	1.86087e-05	0.795187	0.999992	0.863138	-0.475012	1.41328e-07	-0.277733	0.000837981	-0.256321	0.00190285	0.488823	0.372743	0.999961	0.879911	-0.0753416	0.98359	-0.0967542	0.951685	-0.126374	0.863138	-0.0200192	0.999972	0.379893	-0.23871	0.278029	0.106355	0.929021	-0.0909238	0.962767	0.911992	-0.197279	0.488823	-0.218691	0.372743	-0.0214126	0.999961
At4g14320	0.210088	0.122707	-0.297527	0.030587	-0.493697	0.000531184	0.0963149	0.00612787	0.903859	-0.222596	0.102424	-0.0531072	0.693384	0.0976871	0.469078	0.946201	0.54397	0.967042	0.218618	0.263196	0.733272	0.112401	0.991076	0.19617	0.903859	-0.0749312	0.998681	0.789138	-0.395215	0.309993	-0.271101	0.708372	-0.44059	0.201994	0.0326371	-0.169489	0.946201	-0.320283	0.54397	-0.150794	0.967042
At4g14400	-0.369938	0.0477447	-2.54299	1.63537e-19	-1.10723	1.35074e-07	3.57966e-10	0.0638523	1.23854e-05	-1.22677	1.18353e-08	-1.3202	1.74787e-09	-0.628345	0.00112652	0.999142	0.20518	0.0963517	0.0192299	0.950263	0.00680241	0.258407	0.915749	-1.43576	1.23854e-05	-1.31622	6.45977e-05	0.000226868	-1.91465	1.30461e-08	0.11954	0.997201	0.212967	0.96167	0.440859	0.0934274	0.999142	-0.598429	0.20518	-0.691856	0.0963517
At4g14950	-0.306833	0.00253657	-0.649763	1.23764e-08	-0.99291	2.86187e-14	0.141517	8.8521e-05	0.141047	-0.340323	0.000906437	-0.878732	1.93477e-12	-0.552781	5.04815e-07	0.00318094	0.633861	0.182097	0.999874	0.571899	0.00146752	0.245948	0.477617	0.343147	0.141047	-0.30944	0.229218	0.556485	-0.096982	0.980224	-0.652587	0.000206431	-0.114178	0.959955	0.0256551	0.538409	0.00318094	0.212457	0.633861	-0.325951	0.182097
At4g14960	-0.106661	0.298257	-0.73136	8.36007e-09	-1.01268	9.2207e-14	0.00122869	8.48977e-07	0.409415	-0.240513	0.0215231	-0.52185	4.05365e-06	-0.477971	1.84203e-05	0.378964	0.567638	0.999622	0.936341	0.41519	0.0586839	0.37131	0.118761	0.281321	0.409415	-0.490847	0.0188856	0.714791	-0.253388	0.526642	-0.772168	2.48508e-05	-0.49083	0.0146549	0.00603172	0.281338	0.378964	0.237458	0.567638	-0.0438791	0.999622
At4g15000	0.0231909	0.829259	-0.199263	0.0680553	-0.11596	0.283377	0.684497	0.939825	0.993685	-0.251466	0.022472	-0.498549	2.11938e-05	-0.125164	0.247317	0.581177	0.95969	0.152341	0.465185	0.52174	0.013375	0.148355	0.922263	-0.0833027	0.993685	0.0522031	0.999319	0.368415	-0.0740993	0.996349	0.135506	0.946	0.382589	0.13415	1	0.247083	0.581177	-0.126302	0.95969	-0.373385	0.152341
At4g15210	-0.698222	0.0139386	-0.26898	0.322421	-0.615675	0.193688	0.862726	0.999986	0.986132	0.459112	0.234114	1.46727	7.04626e-08	1.42327	3.29161e-07	0.210554	0.263695	0.99999	0.156384	-2.1655	6.36951e-06	-2.12149	1.29101e-05	0.346695	0.986132	-0.728093	0.622149	0.000213971	-1.69225	0.000405734	-1.07479	0.482144	-2.08295	0.00353243	0.0048928	-1.00816	0.210554	-0.964157	0.263695	0.0440034	0.99999
At4g15330	-0.0439047	0.881566	-0.129765	0.391426	0.340818	0.133653	0.999703	0.865083	0.464588	-0.0953353	0.649598	0.00184625	0.992925	-0.208021	0.334953	0.999075	0.998131	0.970042	0.999985	-0.0457509	0.999991	0.164116	0.995809	-0.470582	0.464588	-0.0344293	0.999988	0.992567	0.078256	0.999347	0.436153	0.656979	0.338972	0.82795	0.455564	-0.0971816	0.999075	0.112685	0.998131	0.209867	0.970042
At4g15870	-0.135944	0.582109	0.921917	1.52153e-05	1.27936	8.99859e-08	0.0176098	0.000929785	0.687846	0.221942	0.251011	0.238944	0.21748	0.371329	0.0410946	1	0.991206	0.994962	0.850947	-0.374888	0.825244	-0.507273	0.545107	-0.357443	0.687846	0.699975	0.102761	0.117206	0.550588	0.248062	1.05742	0.00421484	1.04042	0.00496503	0.0114538	-0.0170018	1	-0.149387	0.991206	-0.132385	0.994962
At4g15910	-0.420616	0.211163	-1.35609	6.83427e-05	-2.16689	1.99284e-09	0.326066	0.00338794	0.414481	-0.584099	0.0407513	0.163168	0.559504	-0.341699	0.248815	0.412913	0.990461	0.809009	0.998931	-0.583784	0.756107	-0.0789171	0.999973	0.810798	0.414481	-0.771992	0.442511	0.00816107	-1.01439	0.184946	-1.58279	0.00363207	-2.33006	8.42081e-06	0.000805818	-0.747267	0.412913	-0.242401	0.990461	0.504867	0.809009
At4g16190	-0.392592	0.00214607	-0.939553	2.83977e-10	-0.871326	2.30257e-09	0.0282227	0.0763155	0.998669	-0.442527	0.000622308	-0.0388269	0.751064	0.184881	0.134772	0.19475	0.00757257	0.784237	0.999708	-0.353765	0.326427	-0.577473	0.0174205	-0.0682271	0.998669	-0.497026	0.0591722	4.02245e-05	-1.12443	3.51079e-07	-0.428799	0.145268	-0.832499	0.000161119	1.52178e-06	-0.4037	0.19475	-0.627408	0.00757257	-0.223708	0.784237
At4g16260	0.130375	0.577139	0.463773	0.0116839	1.99125	2.30393e-16	0.858478	6.17813e-07	8.44738e-07	-0.106388	0.610851	-0.00658767	0.964398	0.180256	0.250649	0.998692	0.875031	0.949809	0.972393	0.136963	0.995915	-0.0498808	0.999972	-1.52748	8.44738e-07	0.570161	0.308537	0.329737	0.283517	0.827812	2.09764	6.41593e-09	1.99784	2.13676e-10	3.14899e-09	-0.0998007	0.998692	-0.286645	0.875031	-0.186844	0.949809
At4g16730	0.0351495	0.860831	0.151066	0.255208	0.687676	0.00011823	0.996216	0.131412	0.115145	0.486377	0.00857523	0.129604	0.364076	0.305902	0.0125698	0.601349	0.949908	0.922932	0.532522	-0.0944547	0.998727	-0.270752	0.842333	-0.536611	0.115145	-0.335312	0.633373	0.999997	-0.154836	0.945041	0.201299	0.950078	0.558072	0.111706	0.373237	0.356773	0.601349	0.180475	0.949908	-0.176298	0.922932
At4g16740	0.034217	0.888713	1.50826	2.75326e-09	1.10396	0.000630131	0.000416237	0.0809445	0.865754	2.21063	4.56544e-13	0.67309	0.000929269	0.280118	0.165684	3.98047e-05	7.71416e-07	0.704697	5.6759e-07	-0.638873	0.318667	-0.245901	0.968691	0.4043	0.865754	-0.70237	0.170929	0.0430621	1.22814	0.00111028	-1.10667	0.0449454	0.430866	0.82271	0.216564	1.53754	3.98047e-05	1.93051	7.71416e-07	0.392972	0.704697
At4g16950	-0.0368168	0.778959	-0.252496	0.0582889	-0.233408	0.0793344	0.849678	0.892938	0.999998	-0.23452	0.0779546	0.159914	0.225808	-0.0764664	0.560404	0.28443	0.955096	0.794132	0.890643	-0.196731	0.892652	0.0396496	0.999933	-0.019088	0.999998	-0.0179765	0.999999	0.239453	-0.17603	0.930282	0.00111153	1	-0.393322	0.287374	0.9564	-0.394434	0.28443	-0.158053	0.955096	0.23638	0.794132
At4g17090	-0.271665	0.0930981	-1.18568	7.34775e-10	-1.03728	2.40805e-08	0.00206222	0.0150033	0.985484	0.0642716	0.687485	0.547615	0.00110882	-0.188588	0.240529	0.277767	0.868797	0.0215728	0.668979	-0.81928	0.00752459	-0.0830769	0.999047	-0.148394	0.985484	-1.24995	1.22751e-05	4.31034e-09	-0.99709	0.000620114	-1.10156	0.000127683	-1.5849	5.01348e-08	0.0050834	-0.483344	0.277767	0.25286	0.868797	0.736203	0.0215728
At4g17300	0.0953023	0.356404	-0.560922	1.21111e-05	0.0304983	0.766947	0.0012623	0.997581	0.00455533	-0.0718582	0.508492	-0.120793	0.408065	-0.0159414	0.876848	0.999787	0.998953	0.991101	0.868626	0.216096	0.825073	0.111244	0.971381	-0.59142	0.00455533	-0.489064	0.0354402	0.182351	-0.54498	0.0108965	0.102357	0.982348	0.151292	0.955363	0.999515	0.0489351	0.999787	-0.0559168	0.998953	-0.104852	0.991101
At4g17340	-0.310308	0.015405	-1.20351	1.95665e-13	-1.89485	2.95589e-21	6.54479e-05	7.37358e-11	0.00305676	0.450097	0.000631732	1.01581	4.85813e-11	0.328574	0.0105529	0.0247261	0.981996	0.00328746	0.00086596	-1.32612	7.54296e-09	-0.638882	0.00758647	0.691344	0.00305676	-1.6536	4.89387e-11	4.10957e-11	-1.53208	1.38384e-10	-2.34495	4.10956e-11	-2.91066	4.10956e-11	4.10957e-11	-0.565717	0.0247261	0.121523	0.981996	0.68724	0.00328746
At4g17500	0.0569061	0.681345	0.874032	1.06604e-09	0.871813	4.39588e-09	0.000514578	0.000738703	1	0.0846636	0.489206	-0.0215284	0.868001	0.223599	0.0583308	0.990548	0.960423	0.71596	0.999988	0.0784345	0.998305	-0.166692	0.937164	0.00221857	1	0.789368	0.000301801	6.41064e-05	0.650433	0.00296423	0.787149	0.000463969	0.893341	0.000101139	0.00424682	0.106192	0.990548	-0.138935	0.960423	-0.245127	0.71596
At4g18010	-0.177989	0.210054	1.17638	3.11867e-11	1.05359	7.55371e-10	1.36885e-07	1.3111e-06	0.989132	0.289244	0.0441832	0.526403	0.00147869	-0.0933696	0.508515	0.867772	0.396632	0.0515742	0.191144	-0.704393	0.0179697	-0.0846197	0.998097	0.122796	0.989132	0.887141	0.000577027	0.0358723	1.26975	6.50675e-07	0.764345	0.00413239	0.527186	0.141181	6.12847e-06	-0.237159	0.867772	0.382614	0.396632	0.619773	0.0515742
At4g18360	-0.271296	0.0407596	-0.317082	0.0688641	-0.904264	1.43945e-07	0.999929	0.0210745	0.102343	-0.445689	0.00268333	-0.195022	0.111496	-0.226864	0.0408589	0.741895	0.80701	0.999953	0.936578	-0.0762736	0.997824	-0.0444322	0.999799	0.587183	0.102343	0.128608	0.991081	0.991064	-0.090218	0.99744	-0.458575	0.201619	-0.709242	0.00533969	0.00540416	-0.250667	0.741895	-0.218826	0.80701	0.0318414	0.999953
At4g18800	0.244879	0.0771033	0.994086	3.48604e-08	1.21465	2.09145e-10	0.00724366	0.000243571	0.905787	0.17414	0.256226	0.20727	0.132804	0.402445	0.00465227	0.999983	0.869484	0.90959	0.999285	0.0376088	0.999957	-0.157566	0.962021	-0.220563	0.905787	0.819946	0.00478695	0.00419823	0.591641	0.0575973	1.04051	0.000183571	1.00738	0.000131631	0.00287923	-0.0331306	0.999983	-0.228305	0.869484	-0.195174	0.90959
At4g20070	-0.275925	0.220774	-1.40404	1.88406e-06	-1.85868	1.02248e-10	0.0205858	0.000113777	0.761721	-0.889309	0.000107976	-0.641523	0.00233009	-0.562033	0.00697223	0.954404	0.864858	0.999739	0.353783	0.365598	0.821706	0.286108	0.928125	0.454638	0.761721	-0.514734	0.632141	0.196331	-0.84201	0.119739	-0.969371	0.0304428	-1.21716	0.00234733	0.0010338	-0.247786	0.954404	-0.327276	0.864858	-0.0794903	0.999739
At4g20200	-0.0752241	0.84329	0.543448	0.1085	1.12092	0.000780086	0.811865	0.160086	0.771219	0.318678	0.285264	0.290435	0.329145	0.196484	0.402426	1	0.99942	0.999839	0.959435	-0.365659	0.970356	-0.271708	0.988799	-0.57747	0.771219	0.22477	0.995109	0.991554	0.346964	0.950309	0.80224	0.400687	0.830484	0.363889	0.167585	0.0282435	1	0.122194	0.99942	0.0939507	0.999839
At4g20210	0.238644	0.274005	0.510497	0.0109421	0.966003	2.58981e-05	0.924335	0.142194	0.517087	0.114891	0.493089	-0.135521	0.377449	0.476143	0.00236834	0.867603	0.562049	0.0646619	0.997095	0.374165	0.70654	-0.237499	0.93368	-0.455506	0.517087	0.395606	0.607377	0.110726	0.034354	0.999988	0.851112	0.0239147	1.10152	0.00146266	0.312702	0.250412	0.867603	-0.361252	0.562049	-0.611664	0.0646619
At4g20230	0.834839	0.0597489	0.454898	0.113495	1.02962	0.000494509	0.973723	0.998677	0.661515	0.181178	0.586425	-0.207428	0.629281	0.217762	0.440413	0.977334	0.999999	0.957675	0.82506	1.04227	0.521933	0.617076	0.825609	-0.574718	0.661515	0.27372	0.987228	0.780038	0.237136	0.989917	0.848438	0.35629	1.23704	0.164559	0.301653	0.388606	0.977334	-0.0365841	0.999999	-0.425191	0.957675
At4g20270	-0.0619217	0.662208	-0.542905	0.000405103	-0.0591196	0.714451	0.183252	1	0.240754	-0.398185	0.00331412	-0.118466	0.340296	0.0258784	0.829817	0.632761	0.175034	0.959378	0.508121	0.056544	0.999654	-0.0878002	0.996928	-0.483786	0.240754	-0.14472	0.977099	0.244426	-0.568784	0.0408602	0.339066	0.580648	0.0593461	0.999701	0.998205	-0.27972	0.632761	-0.424064	0.175034	-0.144344	0.959378
At4g20380	0.101355	0.338224	0.892532	1.66023e-10	0.366447	0.00173541	5.80916e-05	0.512249	0.0176779	-0.00964064	0.930805	0.100255	0.427336	-0.0952756	0.367725	0.985613	0.99297	0.835871	0.977337	0.00109981	1	0.19663	0.768733	0.526085	0.0176779	0.902173	7.92741e-06	0.000264255	0.987807	6.54465e-07	0.376088	0.174043	0.266192	0.606277	0.04255	-0.109896	0.985613	0.0856349	0.99297	0.195531	0.835871
At4g20830	0.418032	0.062223	1.98989	1.96801e-12	1.27996	3.1866e-07	7.27111e-05	0.0769999	0.217384	0.433926	0.0532081	0.0965338	0.661897	-0.210714	0.341426	0.884559	0.314897	0.919295	1	0.321498	0.903794	0.628746	0.342049	0.709928	0.217384	1.55596	8.70012e-05	1.73147e-06	2.2006	4.38806e-08	0.846032	0.0867315	1.18342	0.00456559	0.000180504	0.337393	0.884559	0.64464	0.314897	0.307248	0.919295
At4g21280	-0.398991	0.032086	-2.6753	5.13348e-19	-3.1847	2.57617e-24	2.90626e-10	5.92886e-11	0.369349	-0.993376	4.47155e-07	-1.04835	1.41185e-07	-0.947359	1.16494e-06	0.999913	0.999964	0.998317	0.182051	0.649357	0.115374	0.548368	0.256924	0.509398	0.369349	-1.68192	4.44158e-07	9.60511e-07	-1.72794	2.32579e-07	-2.19132	1.1629e-10	-2.13635	1.85888e-10	8.86149e-11	0.054971	0.999913	-0.0460176	0.999964	-0.100989	0.998317
At4g21830	0.111714	0.727467	2.36033	9.18102e-10	0.308265	0.338026	9.51634e-05	0.997898	0.000424368	0.803212	0.0147733	0.121722	0.704185	0.010346	0.974239	0.658755	0.500765	0.999867	0.644742	-0.0100079	1	0.101368	0.999917	2.05207	0.000424368	1.55712	0.0131727	0.000102824	2.34999	4.31455e-05	-0.494947	0.880261	0.186543	0.998363	0.985455	0.68149	0.658755	0.792866	0.500765	0.111376	0.999867
At4g21860	-0.241668	0.0298679	-0.975169	1.52752e-11	-1.81484	7.76139e-23	0.00029833	6.31153e-11	2.86718e-05	-0.558171	3.83802e-06	-0.277081	0.0133877	-0.198723	0.0720703	0.452423	0.193901	0.995501	0.320049	0.0354128	0.999904	-0.0429458	0.999752	0.839672	2.86718e-05	-0.416998	0.102998	0.000633278	-0.776447	0.000117277	-1.25667	8.41434e-10	-1.53776	6.37109e-11	6.28172e-11	-0.28109	0.452423	-0.359448	0.193901	-0.0783586	0.995501
At4g21960	-0.063044	0.677311	-2.61119	1.02162e-23	-2.05317	4.08982e-19	4.10967e-11	5.19066e-11	0.110226	-0.65926	5.58496e-05	-0.578402	0.000326564	0.00290518	0.984688	0.998919	0.0338308	0.086135	0.0731501	0.515358	0.16819	-0.0659492	0.999598	-0.558013	0.110226	-1.95193	6.17822e-11	4.63524e-11	-2.61409	4.1096e-11	-1.39391	3.35912e-07	-1.47477	8.17972e-08	4.46468e-11	-0.0808582	0.998919	-0.662165	0.0338308	-0.581307	0.086135
At4g22330	-0.0745134	0.563581	0.686044	1.83152e-06	0.622016	1.08389e-05	0.00137274	0.00417359	0.999237	0.072203	0.5757	0.403138	0.00270765	-0.12174	0.346633	0.458855	0.891248	0.0579883	0.964641	-0.477652	0.106538	0.0472269	0.999828	0.0640279	0.999237	0.613841	0.0159441	0.627682	0.807784	0.00058424	0.549813	0.0411128	0.218878	0.831548	0.00184795	-0.330935	0.458855	0.193943	0.891248	0.524879	0.0579883
At4g22530	-0.0540588	0.717734	1.75787	1.78299e-16	0.794504	1.97559e-06	2.39412e-10	0.00232944	0.00039439	-0.252849	0.112769	-0.626717	9.82277e-05	-0.276983	0.0681394	0.518817	0.999997	0.561969	0.939694	0.572658	0.0875895	0.222924	0.894916	0.963364	0.00039439	2.01072	7.73337e-11	6.26486e-11	2.03485	6.65831e-11	1.04735	0.000159595	1.42122	1.6408e-07	6.76758e-05	0.373868	0.518817	0.0241339	0.999997	-0.349734	0.561969
At4g22570	0.0561675	0.709413	0.366867	0.109562	-2.12059	5.39236e-18	0.857123	2.46041e-11	1.36736e-10	-0.586001	0.000162114	0.121872	0.447017	-0.240681	0.0973108	0.0209144	0.527214	0.538281	0.036068	-0.0657042	0.999645	0.296848	0.704043	2.48745	1.36736e-10	0.952868	0.0102075	0.946799	0.607548	0.221579	-1.53459	3.90388e-08	-2.24246	2.46807e-11	1.83763e-10	-0.707873	0.0209144	-0.34532	0.527214	0.362553	0.538281
At4g23130	-0.0753296	0.659654	-0.297251	0.0866548	0.42496	0.00739665	0.938681	0.25942	0.0300338	-0.151597	0.348903	-0.0255291	0.867365	0.175022	0.255326	0.9925	0.679356	0.936075	0.999476	-0.0498005	0.999927	-0.250351	0.879988	-0.722212	0.0300338	-0.145654	0.988755	0.838873	-0.472273	0.319382	0.576558	0.114223	0.450489	0.306914	0.852299	-0.126068	0.9925	-0.326619	0.679356	-0.200551	0.936075
At4g23150	0.071875	0.61947	0.590842	7.16039e-05	0.784156	1.53503e-06	0.111857	0.011938	0.923707	0.152953	0.267672	-0.160408	0.298102	-0.0975257	0.478102	0.64635	0.7847	0.999611	0.998443	0.232283	0.875847	0.169401	0.955378	-0.193314	0.923707	0.437889	0.22594	0.00734605	0.688368	0.00990561	0.631203	0.028471	0.944565	0.000546865	0.000660567	0.313361	0.64635	0.250479	0.7847	-0.0628826	0.999611
At4g23210	-0.0160351	0.900205	0.788719	1.222e-08	0.801289	3.42716e-08	0.000291065	0.000354294	1	0.173068	0.227652	0.0975045	0.482541	0.285265	0.0274452	0.998939	0.991744	0.917707	0.920731	-0.11354	0.990588	-0.3013	0.554402	-0.0125698	1	0.615651	0.0207441	0.00497079	0.503454	0.0668604	0.628221	0.0215193	0.703784	0.00540276	0.0679883	0.0755636	0.998939	-0.112197	0.991744	-0.187761	0.917707
At4g23220	0.322312	0.0490156	0.0238235	0.916296	-0.293079	0.13083	0.886375	0.152242	0.889264	0.0389257	0.808164	-0.460994	0.00582844	-0.467368	0.00523277	0.24967	0.237355	1	0.806179	0.783305	0.0134969	0.78968	0.0124793	0.316903	0.889264	-0.0151022	1	0.503326	0.491192	0.488843	-0.332005	0.763367	0.167914	0.983751	0.980825	0.499919	0.24967	0.506294	0.237355	0.00637475	1
At4g23560	-0.0465569	0.885246	0.74904	0.00815169	1.18314	0.000471057	0.376908	0.0825048	0.735333	-0.523421	0.00868288	0.046899	0.771641	-0.400322	0.104493	0.199046	0.996753	0.592068	0.748007	-0.093456	0.999744	0.353765	0.931236	-0.434099	0.735333	1.27246	0.0102986	0.195468	1.14936	0.0425448	1.70656	0.00139066	1.13624	0.0204644	0.00636089	-0.57032	0.199046	-0.1231	0.996753	0.447221	0.592068
At4g23850	-0.00576023	0.95869	0.791114	2.37789e-09	0.799338	1.80104e-09	6.59746e-05	5.48244e-05	1	0.189721	0.0922724	0.244623	0.0313685	-0.0713094	0.522164	0.999262	0.558691	0.345828	0.810769	-0.250383	0.602472	0.0655492	0.998264	-0.00822418	1	0.601393	0.0041652	0.0118056	0.862424	1.48406e-05	0.609617	0.00354319	0.554715	0.0101449	1.22781e-05	-0.0549017	0.999262	0.261031	0.558691	0.315933	0.345828
At4g23920	0.00967315	0.927061	0.618782	2.76961e-07	0.473245	3.75153e-05	0.00191742	0.0332118	0.922749	-0.0724448	0.516254	-0.226231	0.0360401	0.162834	0.127491	0.913767	0.640684	0.111214	0.994344	0.235905	0.611077	-0.15316	0.905773	0.145537	0.922749	0.691226	0.000475477	8.36439e-06	0.455948	0.03793	0.545689	0.00946197	0.699476	0.000259978	0.30962	0.153787	0.913767	-0.235278	0.640684	-0.389065	0.111214
At4g24240	0.0456294	0.734785	-0.116656	0.387893	-0.0852981	0.571489	0.954981	0.986308	0.999986	-0.539871	0.000182829	-0.284247	0.038648	-0.102775	0.44647	0.756333	0.209847	0.928992	0.0358173	0.329877	0.511793	0.148404	0.969172	-0.0313578	0.999986	0.423215	0.240349	0.948559	-0.0138813	1	0.454573	0.228231	0.198949	0.919092	0.999999	-0.255623	0.756333	-0.437096	0.209847	-0.181473	0.928992
At4g24330	-0.439543	0.00147062	-0.0955766	0.493366	-0.612363	2.71305e-05	0.461664	0.928882	0.090156	-0.168654	0.229888	-0.125712	0.300199	-0.184822	0.109797	0.999893	0.999999	0.999145	0.703669	-0.313832	0.483109	-0.254722	0.670301	0.516787	0.090156	0.0730774	0.998964	0.999981	0.0892449	0.995854	-0.443709	0.198054	-0.486652	0.0837237	0.148244	-0.0429424	0.999893	0.0161676	0.999999	0.05911	0.999145
At4g24690	0.0180487	0.874707	-0.10493	0.361103	0.59045	3.34126e-06	0.972461	0.00987279	0.000922778	0.11169	0.331251	0.143342	0.213711	0.385963	0.00132058	0.999957	0.53624	0.661983	0.991875	-0.125293	0.970151	-0.367915	0.218595	-0.695381	0.000922778	-0.21662	0.758991	0.639828	-0.490894	0.0395638	0.47876	0.0478951	0.447109	0.0771765	0.800142	-0.0316516	0.999957	-0.274273	0.53624	-0.242622	0.661983
At4g24800	-0.618431	0.0352651	0.03331	0.88302	-1.17736	4.47862e-06	0.478815	0.640901	0.00548039	-0.676113	0.00265096	-0.260884	0.201751	-0.514139	0.0141889	0.715132	0.993428	0.947031	0.999983	-0.357546	0.906849	-0.104292	0.999655	1.21067	0.00548039	0.709423	0.218514	0.923651	0.547449	0.46824	-0.50125	0.589866	-0.916479	0.0435795	0.260054	-0.415228	0.715132	-0.161974	0.993428	0.253255	0.947031
At4g24820	-0.167619	0.203011	0.270214	0.0241776	0.294319	0.0145184	0.140327	0.104253	0.99999	-0.215828	0.0692116	0.183919	0.163161	-0.149703	0.203665	0.2162	0.998561	0.406137	0.999768	-0.351538	0.406552	-0.0179167	0.999998	-0.0241052	0.99999	0.486042	0.0507503	0.996139	0.419917	0.12809	0.510147	0.0350652	0.1104	0.987936	0.0928723	-0.399747	0.2162	-0.0661254	0.998561	0.333622	0.406137
At4g25030	0.354957	0.0234613	1.98699	4.74198e-16	1.48148	1.72121e-12	4.49148e-08	7.07695e-05	0.271881	0.481683	0.00257852	0.354041	0.023804	-0.0412696	0.787029	0.990998	0.1642	0.450403	0.99129	0.000915662	1	0.396227	0.447795	0.505504	0.271881	1.50531	3.37e-07	4.42659e-08	2.02826	1.47014e-10	0.999802	0.000492794	1.12744	6.97633e-05	1.16596e-07	0.127641	0.990998	0.522952	0.1642	0.395311	0.450403
At4g25050	0.172182	0.248745	-2.23186	4.76649e-21	-1.99693	5.63089e-19	4.11009e-11	4.1355e-11	0.868887	-0.655462	4.50553e-05	-0.617897	0.000105911	-0.552088	0.000448601	0.999972	0.996156	0.999562	0.00286069	0.790079	0.00497901	0.72427	0.0126058	-0.234925	0.868887	-1.5764	7.90737e-09	4.06632e-09	-1.67977	1.28932e-09	-1.34147	5.20399e-07	-1.37904	2.66818e-07	8.25274e-08	-0.0375648	0.999972	-0.103373	0.996156	-0.0658084	0.999562
At4g25100	-0.105063	0.382493	-0.989325	3.35241e-11	-1.43542	6.63992e-17	3.8867e-05	2.29946e-09	0.104308	-0.528437	4.66169e-05	-0.299485	0.0151072	-0.858366	1.99688e-09	0.752032	0.381103	0.0195381	0.139633	0.194422	0.857046	0.753303	0.000566048	0.446093	0.104308	-0.460888	0.0854934	0.00192913	-0.130959	0.97042	-0.906982	2.40492e-05	-1.13593	1.65612e-07	0.0144668	-0.228952	0.752032	0.329929	0.381103	0.558881	0.0195381
At4g25170	0.118133	0.516389	-0.21055	0.249447	0.68824	0.000362852	0.791739	0.241739	0.0110431	0.421406	0.0235644	0.256724	0.161484	0.385251	0.0377237	0.987039	0.999992	0.995872	0.84167	-0.138591	0.994127	-0.267118	0.900597	-0.89879	0.0110431	-0.631956	0.151142	0.457591	-0.595801	0.200361	0.266834	0.900999	0.431516	0.546006	0.842191	0.164682	0.987039	0.0361547	0.999992	-0.128527	0.995872
At4g25630	0.262971	0.0509299	0.0535322	0.686038	-0.19772	0.139151	0.869123	0.15043	0.756566	0.141681	0.28686	-0.0140073	0.915702	0.80322	1.18642e-07	0.959428	0.00991493	0.000730469	0.986368	0.276978	0.673874	-0.540249	0.057168	0.251252	0.756566	-0.088149	0.996891	0.999133	-0.749688	0.00235784	-0.339401	0.460656	-0.183712	0.920367	2.41603e-05	0.155688	0.959428	-0.661539	0.00991493	-0.817227	0.000730469
[truncated: 274 more rows]

## Sheet: Metabolites
Supplemental Table 2. Estimated means (n=8) and significance (p-value) of relative amounts of metabolites 48h after treatment of Arabidopsis with S. exigua and avirulent P. syringae pv. Tomato. SA = salicylic acid, SA-glu = salicylic acid glucoside, JA = jasmonic acid, JA-ile = jasmonoyl isoleucine, OPDA = oxophytodienoic acid , dOPDA = dinor oxophytodienoic acid, OPC6m = 3-oxo-2-(2#-[Z]-pentenyl…
[truncated: 14 more rows]
